# Supplementary material for: New Insights on the Composition and the Structure of the Acellular Extrinsic Fiber Cementum by Raman Analysis
Source: PLoS One. 2016 Dec 9;11(12):e0167316. doi: 10.1371/journal.pone.0167316 (PMC5147880; doi:10.1371/journal.pone.0167316)
Supplement: S1 Table — Raw data of Raman acquisitions presented in Figs 1–6 and S1–S4 Figs Sheet 1 in S1 Table: contains Polarized Raman spectra of Fig 1; Sheet 2 in S1 Table: Raman images of the intensity peaks, intensity ratios and crystallinity as function of the pixel number. These data correspond to the Fig 2; Sheet 3 to 6 in S1 Table: intensity ratios 1046/960, 1669/1244, 1270/1244 and 960/1669 as function of the angle of rotation and the data analysis procedure. These data are presented in Fig 3 and S1 Fig; Sheet 7 to 12 in S1 Table: intensity ratios 1046/960, 1669/1244, 1270/1244 and 960/1669 as function of the angle of rotation and the position within the same bright or dark line. These data are presented in the Fig 4 and the S2 Fig; Sheet 13 to 16 in S1 Table: intensity ratios 1046/960, 1669/1244, 1270/1244 and 960/1669 as function of the angle of rotation, the orientation of the sample and bright or dark line. These results are presented in 3/5 samples and presented in the Fig 5 and S3 Fig; Sheet 17 to 20 in S1 Table: intensity ratios 1046/960, 1669/1244, 1270/1244 and 960/1669 as function of the angle of rotation, the orientation of the sample and bright or dark line. These results are observed in 2/5 samples and presented in the Fig 6 and S4 Fig. (XLSX) [file pone.0167316.s005.xlsx]

## Sheet: Fig1
Raman shift (cm-1)	Coll perpendicular dir polarization	Coll parallel dir polarization
890.838	59.2487	45.3602
891.88	48.7819	33.203
892.922	36.2814	25.7933
893.964	22.9334	19.9423
895.006	11.4878	10.7123
896.047	5.28804	6.57192
897.089	2.99005	8.86437
898.129	0	5.90384
899.17	1.31841	0
900.21	7.66408	0
901.251	6.6934	3.53446
902.29	0	5.00222
903.331	0	10.1844
904.37	7.37906	20.8305
905.409	19.6599	29.2219
906.448	36.4054	36.8588
907.486	59.8033	53.3666
908.525	89.166	76.714
909.563	117.525	100.87
910.602	146.41	127.427
911.638	181.229	156.01
912.676	215.731	187.34
913.714	248.293	228.041
914.751	289.131	274.58
915.788	340.809	317.178
916.824	394.295	360.334
917.86	442.308	411.298
918.897	483.505	461.977
919.933	517.292	500.651
920.968	544.824	527.196
922.004	567.915	548.424
923.039	579.72	563.772
924.074	574.459	567.522
925.107	566.349	565.924
926.142	574.018	575.853
927.177	594.713	606.247
928.21	615.155	649.886
929.244	639.28	697.583
930.277	685.119	755.402
931.311	757.111	831.153
932.344	843.818	915.869
933.376	936.957	1000.52
934.408	1035.94	1092.04
935.44	1144.44	1201.43
936.472	1264.73	1330.66
937.504	1392.63	1475.85
938.536	1529.03	1634.26
939.567	1679.59	1800.26
940.597	1845.48	1968.03
941.628	2036.09	2141.49
942.66	2254.82	2333.79
943.689	2484.48	2560.27
944.719	2726.51	2824.18
945.749	3011.76	3120.28
946.779	3360.54	3453.53
947.808	3762.9	3825.96
948.836	4194.2	4234.23
949.865	4636.56	4689.44
950.894	5106.41	5196.45
951.922	5648.26	5752.77
952.951	6279.23	6382.56
953.979	6983.07	7105.15
955.006	7728.72	7890.8
956.033	8491.96	8695.64
957.06	9270.47	9489
958.087	10002.1	10208
959.114	10553.5	10754.9
960.141	10827.4	11071
961.167	10803.8	11122.7
962.192	10524.6	10864.2
963.218	10039.3	10325.9
964.243	9370.79	9613.29
965.269	8548.15	8789.68
966.294	7628.69	7882.92
967.319	6689.33	6937.39
968.342	5786.64	6005.61
969.367	4946.05	5135.86
970.39	4190.92	4361.39
971.415	3532.26	3692.6
972.438	2966.18	3116.71
973.462	2483.48	2609.47
974.484	2066.27	2160.76
975.507	1707.69	1781.95
976.529	1412.63	1481.86
977.552	1178.69	1248.39
978.574	997.155	1060.66
979.596	854.991	905.775
980.618	739.105	776.478
981.639	638.683	665.52
982.659	548.694	572.682
983.681	480.014	503.528
984.701	437.955	456.37
985.722	411.049	424.739
986.741	392.107	406.323
987.762	375.85	398.153
988.782	360.244	391.854
989.801	356.197	382.018
990.82	367.49	373.022
991.839	374.997	368.773
992.858	363.064	365.925
993.876	346.626	366.385
994.893	346.246	376.248
995.912	362.082	391.481
996.93	389.633	408.867
997.947	430.43	439.498
998.965	490.192	496.438
999.981	582.075	582.249
1001	711.235	692.587
1002.02	847.173	812.983
1003.03	932.106	897.469
1004.05	924.942	894.763
1005.06	834.493	814.927
1006.08	710.259	715.119
1007.09	602.553	634.683
1008.11	535.436	581.272
1009.12	504.596	551.014
1010.14	490.44	537.315
1011.15	479.906	530.018
1012.17	474.587	527.56
1013.18	477.263	534.786
1014.19	485.092	546.914
1015.21	494.011	556.037
1016.22	498.207	556.314
1017.23	497.619	550.586
1018.25	504.495	556.541
1019.26	527.179	581.96
1020.27	556.11	614.407
1021.28	580.88	645.755
1022.3	603.397	677.006
1023.31	625.91	707.472
1024.32	650.326	741.028
1025.33	679.05	780.454
1026.34	711.895	819.001
1027.35	749.925	858.951
1028.36	791.356	902.521
1029.37	833.159	933.994
1030.38	873.99	952.651
1031.39	910.005	977.116
1032.4	932.39	1006.23
1033.41	930.958	1022.84
1034.42	912.554	1023.64
1035.43	896.115	1020.46
1036.44	882.673	1023.91
1037.44	864.633	1034.57
1038.45	849.558	1046
1039.46	844.729	1056.56
1040.47	844.615	1072.42
1041.47	847.935	1098.19
1042.48	857.439	1128.86
1043.49	867.595	1150.93
1044.49	873.653	1157.32
1045.5	874.646	1158.66
1046.51	869.197	1164.25
1047.51	863.869	1162.31
1048.52	865.631	1143.05
1049.52	866.327	1112.13
1050.53	856.27	1075.61
1051.53	841.271	1040.3
1052.54	832.861	1013.09
1053.54	836.042	997.214
1054.55	851.126	996.711
1055.55	877.018	1012.86
1056.55	912.844	1035.63
1057.56	954.541	1054.05
1058.56	997.578	1078.31
1059.56	1051.96	1125.85
1060.57	1126.24	1192.79
1061.57	1205.42	1266.48
1062.57	1284.22	1348.66
1063.57	1379.93	1444.69
1064.57	1490.07	1541.83
1065.58	1596.39	1629.22
1066.58	1696.24	1720.48
1067.58	1782.75	1811.96
1068.58	1842	1874.71
1069.58	1886.71	1907.68
1070.58	1929.11	1926.89
1071.58	1952.01	1931.79
1072.58	1946.4	1916.78
1073.58	1915.22	1880.86
1074.58	1857.83	1825.96
1075.58	1784.96	1750.94
1076.58	1703.65	1656.84
1077.58	1611.68	1558.72
1078.58	1522.51	1462.15
1079.57	1441.51	1358.14
1080.57	1348.55	1255.22
1081.57	1241.23	1163.89
1082.57	1141.67	1074.59
1083.56	1058.24	985.909
1084.56	982.841	911.818
1085.56	912.716	856.191
1086.55	850.9	807.874
1087.55	797.143	756.927
1088.55	749.914	703.82
1089.54	711.743	653.178
1090.54	682.162	609.407
1091.53	648.046	577.038
1092.53	605.083	553.884
1093.52	570.023	530.039
1094.52	548.927	505.002
1095.51	530.765	488.617
1096.51	511.037	479.948
1097.5	493.743	470.43
1098.49	481.758	454.846
1099.49	472.489	432.072
1100.48	461.84	411.543
1101.47	451.345	400.886
1102.47	442.439	394.724
1103.46	430.967	387.058
1104.45	416.398	372.639
1105.44	402.825	351.653
1106.44	388.905	334.351
1107.43	368.294	320.826
1108.42	338.585	298.923
1109.41	304.373	267.672
1110.4	270.064	240.636
1111.39	237.938	222.002
1112.38	213.559	200.333
1113.37	197.801	174.972
1114.36	182.476	156.763
1115.35	163.961	144.395
1116.34	146.098	131.367
1117.33	132.576	119.335
1118.32	122.456	110.861
1119.31	115.177	105.977
1120.3	116.456	102.777
1121.29	124.138	96.7302
1122.28	129.286	91.7415
1123.26	131.961	95.2175
1124.25	134.413	99.2209
1125.24	135.331	98.0957
1126.23	134.87	99.1854
1127.21	136.25	102.99
1128.2	134.25	101.915
1129.19	117.216	91.6185
1130.17	92.3353	76.1306
1131.16	73.7005	61.795
1132.14	61.3121	50.5492
1133.13	52.295	42.2056
1134.11	42.8053	35.9205
1135.1	32.9058	30.9754
1136.08	28.7218	27.6517
1137.07	25.9718	24.9806
1138.05	18.7498	19.8058
1139.04	11.5243	14.9399
1140.02	5.67025	15.3515
1141.01	0	14.9466
1141.99	0	7.91267
1142.97	8.17798	0
1143.95	15.4463	0
1144.94	18.1486	5.99256
1145.92	19.066	10.45
1146.9	21.8863	12.0602
1147.89	28.7972	15.7293
1148.87	33.4231	21.1133
1149.85	31.0452	26.1808
1150.83	30.445	29.432
1151.81	36.9036	31.6167
1152.79	45.8586	37.4851
1153.77	55.7479	48.0687
1154.75	66.915	62.4925
1155.73	79.5159	80.5375
1156.71	94.5198	96.4849
1157.69	107.333	105.585
1158.67	111.861	112.15
1159.65	112.104	120.68
1160.63	117.094	129.019
1161.61	128.705	136.791
1162.59	139.781	145.154
1163.57	141.479	145.794
1164.54	134.862	134.212
1165.52	129.365	122.782
1166.5	129.334	119.161
1167.48	130.768	118.536
1168.46	129.167	119.845
1169.43	127.688	125.307
1170.41	130.737	132.046
1171.39	133.001	136.469
1172.36	130.792	140.95
1173.34	133.455	145.959
1174.31	145.584	145.933
1175.29	156.084	138.372
1176.26	158.799	126.058
1177.24	158.793	114.741
1178.21	157.251	110.2
1179.19	153.675	115.437
1180.16	152.22	126.108
1181.14	150.949	130.119
1182.11	143.144	125.064
1183.09	132.023	119.911
1184.06	123.648	115.536
1185.03	119.426	107.095
1186	121.513	94.9939
1186.98	127.503	83.7645
1187.95	129.646	79.1873
1188.92	126.598	81.731
1189.89	125.483	87.6463
1190.87	130.741	98.5271
1191.84	138.901	114.154
1192.81	149.058	125.84
1193.78	163.899	130.772
1194.75	177.893	135.857
1195.72	184.415	144.094
1196.69	185.776	151.703
1197.66	188.01	155.933
1198.63	194.771	160.19
1199.6	205.186	167.195
1200.57	217.472	173.601
1201.54	229.754	181.504
1202.51	241.564	195.997
1203.48	256.715	210.424
1204.45	275.487	217.16
1205.42	291.099	218.455
1206.39	295.427	215.871
1207.35	286.752	211.065
1208.32	272.573	209.162
1209.29	257.36	208.067
1210.26	238.143	203.093
1211.22	217.266	197.835
1212.19	202.105	193.261
1213.16	193.909	184.089
1214.12	189.46	171.82
1215.09	187.851	161.892
1216.06	190.364	156.616
1217.02	195.78	159.336
1217.99	199.255	175.147
1218.95	203.477	201.798
1219.92	219.101	226.288
1220.88	244.222	239.9
1221.85	265.528	246.728
1222.81	282.08	258.302
1223.77	304.034	282.841
1224.74	333.361	315.657
1225.7	364.278	348.127
1226.66	394.004	377.718
1227.63	424.945	408.773
1228.59	461.852	446.045
1229.55	503.068	484.656
1230.52	539.812	520.951
1231.48	572.052	559.399
1232.44	605.758	596.25
1233.4	637.398	623.191
1234.36	663.379	644.753
1235.32	688.793	670.499
1236.29	718.017	702.429
1237.25	748.831	734.137
1238.21	775.393	756.561
1239.17	796.451	768.98
1240.13	813.661	777.272
1241.09	823.056	786.153
1242.05	824.604	798.312
1243.01	828.68	812.186
1243.97	841.002	819.713
1244.93	855.228	814.706
1245.88	864.231	807.632
1246.84	868.262	810.554
1247.8	865.633	815.911
1248.76	851.564	813.014
1249.72	831.242	802.145
1250.67	813.292	788.304
1251.63	799.463	771.647
1252.59	787.662	749.611
1253.55	771.295	727.353
1254.5	743.519	712.029
1255.46	710.583	706.139
1256.42	691.863	703.808
1257.37	692.702	694.442
1258.33	696.194	680.229
1259.28	696.901	668.262
1260.24	702.011	656.292
1261.19	706.806	644.756
1262.15	707.254	638.654
1263.1	710.136	637.549
1264.06	718.983	639.565
1265.01	729.389	643.952
1265.97	737.793	648.243
1266.92	745.318	650.655
1267.87	752.746	647.345
1268.83	760.108	635.593
1269.78	764.811	623.276
1270.73	764.104	617.112
1271.69	761.582	612.1
1272.64	757.212	604.178
1273.59	745.089	596.879
1274.54	727.589	594.076
1275.49	713.366	591.082
1276.45	700.859	576.865
1277.4	683.817	554.552
1278.35	668.897	539.36
1279.3	662.005	534.165
1280.25	650.047	531.466
1281.2	622.649	523.92
1282.15	595.279	509.839
1283.1	581.842	497.192
1284.05	571.371	490.136
1285	556.866	482.889
1285.95	543.827	470.825
1286.9	531.503	455.915
1287.85	520.02	441.314
1288.79	510.44	427.272
1289.74	497.231	417.414
1290.69	480.113	412.396
1291.64	463.585	403.375
1292.59	448.617	389.507
1293.53	436.396	377.323
1294.48	424.515	366.448
1295.43	408.163	357.538
1296.38	392.12	351.282
1297.32	384.386	343.303
1298.27	382.117	336.82
1299.21	376.689	335.959
1300.16	368.601	334.626
1301.11	363.792	329.259
1302.05	359.699	324.013
1303	351.852	323.514
1303.94	345.252	326.886
1304.89	345.148	329.224
1305.83	348.261	330.464
1306.77	349.527	332.733
1307.72	347.945	334.155
1308.66	343.673	333.979
1309.61	335.523	333.956
1310.55	328.619	336.93
1311.49	332.213	343.994
1312.44	344.334	350.961
1313.38	356.609	357.643
1314.32	364.787	366.791
1315.26	368.743	375.092
1316.2	376.227	383.483
1317.15	390.802	396.027
1318.09	399.592	408.662
1319.03	394.066	414.48
1319.97	383.569	407.889
1320.91	380.412	390.451
1321.85	383.44	372.76
1322.79	380.777	362.409
1323.73	370.049	358.336
1324.67	362.286	354.135
1325.61	362.301	347.555
1326.55	360.97	342.035
1327.49	351.76	338.918
1328.43	340.954	337.141
1329.37	334.925	334.61
1330.31	333.643	329.826
1331.25	335.109	325.227
1332.18	336.727	326.374
1333.12	340.124	333.424
1334.06	345.955	339.627
1335	350.877	341.764
1335.94	356.67	343.148
1336.87	363.086	346.623
1337.81	365.061	350.281
1338.75	365.157	354.312
1339.68	368.751	359.776
1340.62	372.842	362.456
1341.55	375.648	362.383
1342.49	381.952	363.119
1343.43	388.19	363.383
1344.36	385.768	362.832
1345.3	377.531	363.683
1346.23	371.197	362.906
1347.17	364.172	354.781
1348.1	348.957	342.123
1349.03	332.02	330.117
1349.97	322.642	316.608
1350.9	312.762	302.908
1351.84	298.347	293.737
1352.77	286.929	286.155
1353.7	276.57	277.165
1354.64	265.74	268.358
1355.57	263.845	259.643
1356.5	269.727	251.267
1357.43	267.356	245.357
1358.36	254.263	240.85
1359.3	246.262	236.152
1360.23	252.101	233.764
1361.16	264.718	235.591
1362.09	269.769	238.04
1363.02	263.505	235.642
1363.95	259.238	231.365
1364.88	263.344	231.961
1365.81	268.539	235.366
1366.74	270.732	239.736
1367.67	271.547	247.759
1368.6	276.733	255.154
1369.53	289.105	257.89
1370.46	300.754	263.466
1371.39	307.963	276.976
1372.32	318.825	291.202
1373.24	337.34	300.175
1374.17	356.852	306.456
1375.1	367.612	313.485
1376.03	366.087	321.323
1376.96	363.84	328.377
1377.88	372.903	334.115
1378.81	384.681	340.037
1379.74	388.301	345.988
1380.66	385.761	349.435
1381.59	378.749	350.035
1382.52	371.266	348.882
1383.44	371.092	348.132
1384.37	374.29	351.098
1385.29	372.048	355.186
1386.22	367.615	356.207
1387.14	366.555	357.57
1388.07	365.866	361.148
1388.99	365.33	363.816
1389.92	369.854	365.825
1390.84	378.406	368.112
1391.76	386.331	370.615
1392.69	389.19	375.178
1393.61	386.015	382.955
1394.54	384.992	390.511
1395.46	390.342	391.314
1396.38	395.533	386.895
1397.3	397.846	385.629
1398.23	399.187	389.172
1399.15	397.994	393.743
1400.07	394.173	397.124
1400.99	390.974	398.939
1401.91	390.459	398.594
1402.83	393.567	393.028
1403.76	397.297	381.646
1404.68	399.649	373.886
1405.6	404.247	376.717
1406.52	406.968	382.545
1407.44	402.78	384.119
1408.36	400.651	384.19
1409.28	404.113	386.321
1410.2	405.479	390.886
1411.12	403.81	395.698
1412.04	403.451	396.038
1412.95	406.964	396.063
1413.87	413.474	406.365
1414.79	423.95	421.946
1415.71	441.235	431.336
1416.63	457.299	438.473
1417.55	466.078	451.576
1418.46	475.668	466.488
1419.38	487.973	477.053
1420.3	499.306	486.865
1421.21	514.98	496.518
1422.13	534.307	500.355
1423.05	546.632	502.376
1423.96	549.954	510.926
1424.88	549.741	522.035
1425.79	548.557	525.298
1426.71	545.87	519.557
1427.63	542.087	513.563
1428.54	538.925	509.473
1429.46	534.886	500.691
1430.37	527.625	488.595
1431.29	521.643	478.526
1432.2	523.751	474.173
1433.11	529.7	479.911
1434.03	534.865	491.614
1434.94	549.277	504.408
1435.85	575.905	519.825
1436.77	601.28	538.894
1437.68	621.121	563.335
1438.59	645.803	588.117
1439.5	678.545	606.584
1440.42	708.69	627.172
1441.33	732.082	656.132
1442.24	757.221	685.183
1443.15	787.17	709.856
1444.06	819.147	733.12
1444.97	851.528	755.943
1445.89	880.093	780.169
1446.8	905.249	811.143
1447.71	930.34	844.582
1448.62	949.209	862.737
1449.53	959.982	860.857
1450.44	971.065	857.725
1451.35	981.113	866.589
1452.26	979.721	875.7
1453.17	962.232	866.934
1454.07	933.897	841.164
1454.98	906.871	813.985
1455.89	889.436	795.21
1456.8	880.999	779.65
1457.71	875.652	758.149
1458.62	864.616	733.021
1459.52	847.326	710.64
1460.43	831.159	693.568
1461.34	817.301	681.493
1462.24	804.659	668.946
1463.15	789.827	655.49
1464.06	767.367	645.469
1464.96	741.216	634.007
1465.87	714.876	613.73
1466.78	685.532	588.262
1467.68	655.218	565.916
1468.59	626.837	546.193
1469.49	595.329	522.122
1470.4	557.943	490.298
1471.3	522.211	458.41
1472.21	493.163	436.236
1473.11	468.269	415.904
1474.02	440.747	386.725
1474.92	404.628	354.887
1475.82	367.757	328.576
1476.73	341.977	308.232
1477.63	324.381	290.854
1478.53	304.595	272.129
1479.44	279.463	251.244
1480.34	254.984	230.513
1481.24	233.471	208.06
1482.14	209.705	184.355
1483.04	184.562	167.521
1483.95	165.353	158.872
1484.85	152.797	150.313
1485.75	140.708	136.94
1486.65	126.428	120.438
1487.55	111.99	104.621
1488.45	98.861	91.0195
1489.35	88.1669	77.4777
1490.25	80.4075	62.933
1491.15	74.2705	51.3229
1492.05	68.9745	45.2724
1492.95	62.7069	42.2502
1493.85	52.5927	37.1938
1494.75	42.9446	28.8845
1495.65	40.95	26.0723
1496.55	43.4528	33.4759
1497.45	42.6402	41.0954
1498.34	37.6687	39.7432
1499.24	32.0383	29.8881
1500.14	27.2176	18.1239
1501.04	23.8004	12.888
1501.94	22.1616	15.3991
1502.83	18.7388	18.6573
1503.73	13.2197	17.6939
1504.63	12.7291	14.7276
1505.52	16.642	14.0397
1506.42	15.8022	15.0052
1507.32	11.241	13.999
1508.21	10.2083	10.7712
1509.11	9.95409	6.91544
1510	5.22839	4.46306
1510.9	0	5.35155
1511.79	0	7.73717
1512.69	2.68491	8.90118
1513.58	2.74221	8.65607
1514.48	3.6718	8.84557
1515.37	8.25586	10.0009
1516.27	12.1489	9.34093
1517.16	10.6341	6.17808
1518.05	6.74072	2.63735
1518.95	6.06436	0
1519.84	6.32279	0
1520.73	4.60988	3.15557
1521.62	1.73815	6.74585
1522.52	-1.9799	6.95835
1523.41	-4.48178	3.29307
1524.3	-3.3925	0
1525.19	-0.868335	0
1526.08	-1.81473	1.62216
1526.98	-5.85821	5.77273
1527.87	-5.84185	9.85796
1528.76	0.0164989	8.84658
1529.65	4.09091	6.83235
1530.54	2.97536	9.28405
1531.43	3.01268	12.8267
1532.32	7.89195	14.2102
1533.21	12.1436	14.2159
1534.1	11.3302	11.6875
1534.99	7.32749	6.78133
1535.88	3.22767	3.84104
1536.77	2.31274	3.99169
1537.65	4.48985	3.29578
1538.54	5.78861	2.19078
1539.43	6.64811	5.89549
1540.32	8.09795	13.7224
1541.21	8.57733	20.5777
1542.1	9.5228	24.6177
1542.98	12.4345	25.1236
1543.87	18.1562	23.5018
1544.76	25.8128	25.3459
1545.64	29.5606	30.1246
1546.53	29.0566	32.3381
1547.42	30.3931	34.5801
1548.3	32.5082	39.4442
1549.19	30.4028	41.8055
1550.07	26.7012	41.2266
1550.96	27.4024	42.4574
1551.85	29.5083	45.4041
1552.73	27.9865	47.723
1553.62	28.8372	49.7267
1554.5	35.8416	52.9151
1555.39	41.2497	55.6006
1556.27	39.1241	54.596
1557.15	33.3404	52.9948
1558.04	30.4598	54.3595
1558.92	30.6703	56.5027
1559.8	31.6603	57.9245
1560.69	32.3666	58.9372
1561.57	32.4132	58.1659
1562.45	34.3958	51.7668
1563.34	37.7507	43.1462
1564.22	38.2595	43.3666
1565.1	35.3282	50.2718
1565.98	31.9256	53.1429
1566.86	31.8643	53.2613
1567.75	33.3012	55.8144
1568.63	33.1411	58.1773
1569.51	34.4793	57.1
1570.39	35.783	55.3011
1571.27	31.6474	56.2807
1572.15	23.571	57.0076
1573.03	17.6805	53.013
1573.91	16.6937	47.297
1574.79	17.5794	45.5157
1575.67	20.0877	48.4504
1576.55	23.6872	52.9449
1577.43	23.785	54.8429
1578.31	23.6607	52.3944
1579.19	26.4715	49.3807
1580.06	27.2805	49.0517
1580.94	26.4614	49.5951
1581.82	29.078	52.1357
1582.7	36.1922	59.7674
1583.58	43.6476	69.2713
1584.45	46.631	75.835
1585.33	46.2065	79.021
1586.21	44.9679	78.8919
1587.08	43.9447	74.9163
1587.96	44.0752	69.0941
1588.84	43.0472	62.2693
1589.71	39.0798	54.348
1590.59	34.953	49.5178
1591.46	33.2933	50.3412
1592.34	33.2875	54.6306
1593.22	32.8407	59.636
1594.09	33.4237	61.92
1594.97	38.9729	61.7951
1595.84	49.676	64.0425
1596.72	59.8766	68.6621
1597.59	63.7309	73.6854
1598.46	66.365	81.8935
1599.34	76.6832	91.2552
1600.21	90.5615	97.3954
1601.08	100.813	105.752
1601.96	108.531	118.262
1602.83	116.558	129.238
1603.7	125.772	137.961
1604.58	135.232	144.463
1605.45	142.253	149.274
1606.32	144.521	154.677
1607.19	143.787	156.421
1608.06	142.644	151.6
1608.94	140.655	145.682
1609.81	139.321	141.793
1610.68	140.046	139.839
1611.55	138.863	141.569
1612.42	135.928	147.485
1613.29	136.427	154.71
1614.16	139.33	158.495
1615.03	146.419	158.402
1615.9	161.224	159.682
1616.77	173.902	163.741
1617.64	178.702	166.578
1618.51	183.844	168.256
1619.38	189.921	171.744
1620.24	191.995	175.542
1621.11	197.193	178.462
1621.98	211.231	182.505
1622.85	224.487	187.764
1623.72	233.02	193.145
1624.59	247.614	199.305
1625.45	269.081	210.587
1626.32	286.733	228.897
1627.19	303.914	245.799
1628.05	330.53	256.886
1628.92	358.645	269.158
1629.79	376.413	284.677
1630.65	385.74	298.6
1631.52	393.16	307.082
1632.38	406.234	310.875
1633.25	427.804	316.071
1634.12	448.092	326.139
1634.98	459.596	339.393
1635.85	466.754	351.8
1636.71	474.566	360.455
1637.58	481.219	367.106
1638.44	484.651	373.599
1639.3	487.394	378.652
1640.17	491.478	378.078
1641.03	496.559	371.751
1641.89	500.452	367.515
1642.76	503.341	369.495
1643.62	510.603	375.379
1644.48	522.582	382.479
1645.35	532.153	389.92
1646.21	534.877	397.89
1647.07	533.661	404.201
1647.93	534.35	407.978
1648.8	538.879	412.221
1649.66	544.001	418.368
1650.52	551.151	425.231
1651.38	564.674	430.904
1652.24	576.945	433.731
1653.1	582.62	435.524
1653.96	590.042	440.752
1654.82	602.181	449.446
1655.68	613.381	459.2
1656.54	623.89	470.14
1657.4	638.616	478.857
1658.26	653.715	484.041
1659.12	665.343	493.254
1659.98	682.75	506.902
1660.84	708.248	516.672
1661.7	727.275	521.002
1662.55	734.457	526.236
1663.41	741.385	539.217
1664.27	753.437	556.102
1665.13	764.175	565.547
1665.99	772.785	568.551
1666.84	783.986	571.366
1667.7	792.497	568.116
1668.56	790.507	558.051
1669.42	782.888	553.358
1670.27	773.769	554.507
1671.13	758.74	548.402
1671.98	742.803	532.483
1672.84	733.645	517.812
1673.7	723.485	508.325
1674.55	705.729	500.086
1675.41	688.72	491.657
1676.26	676.335	480.038
1677.12	659.572	469.76
1677.97	637.932	468.511
1678.83	621.758	465.447
1679.68	612.083	452.943
1680.53	602.936	443.655
1681.39	594.1	440.24
1682.24	586.823	430.728
1683.09	575.576	414.62
1683.95	554.171	400.291
1684.8	528.231	386.115
1685.65	508.571	367.844
1686.51	493.565	354.288
1687.36	475.463	349.481
1688.21	455.079	337.889
1689.06	433.379	311.67
1689.91	405.426	284.167
1690.77	371.097	265.85
1691.62	338.609	252.53
1692.47	312.307	237.176
1693.32	286.378	218.944
1694.17	256.883	199.992
1695.02	225.761	181.349
1695.87	195.606	162.61
1696.72	167.543	142.088
1697.57	138.759	120.031
1698.42	108.973	97.9728
1699.27	81.4027	76.5366
1700.12	54.4241	58.723
1700.97	27.7256	45.1572
1701.82	4.52568	31.5901

## Sheet: Fig2
Pixel position	Intensity 960	Intensity 1070	Intensity 1450	960/1450	1070/960	Crystallinity
1	19364.1	2572.07	2017.56	9.59779	0.132827	0.0507
2	20820.4	2774.68	2121.81	9.81258	0.133267	0.0515
3	20385.8	2929	2106.53	9.67745	0.143678	0.0493
4	19147.7	3144.11	1853.83	10.3287	0.164203	0.0512
5	20429.6	2617.47	1924.43	10.6159	0.128121	0.0507
6	22206.5	3075.83	1820.42	12.1986	0.13851	0.051
7	22620.3	2613.88	1955.58	11.5671	0.115555	0.0511
8	21904.7	2857.42	1798.97	12.1762	0.130448	0.0497
9	21742.2	2718.2	1970.86	11.0318	0.12502	0.0501
10	21558	3023.31	1964.63	10.973	0.140241	0.051
11	20957.5	2944.62	2049.88	10.2238	0.140504	0.0504
12	21313.5	3043.54	2093.68	10.1799	0.142799	0.0517
13	21850.4	2837.94	2017.66	10.8296	0.12988	0.0506
14	21576.1	2701.1	1894.5	11.3889	0.125189	0.0519
15	21736.2	2820.67	2039.15	10.6594	0.129768	0.0498
16	21959.2	3062.08	2322.04	9.45685	0.139444	0.0495
17	23270.5	3206.87	2211.3	10.5234	0.137808	0.0502
18	22025.8	3157.47	1918.07	11.4833	0.143353	0.051
19	22825	3128.34	1889.98	12.0768	0.137058	0.0512
20	21799	2833.26	1793.01	12.1578	0.129972	0.0504
21	22162.3	2815.96	1888.75	11.7338	0.127061	0.0507
22	18889.2	2536.46	1687.69	11.1923	0.134281	0.0501
23	23196	2982.26	2102.93	11.0303	0.128568	0.0497
24	19959.5	2521.36	1951.48	10.2279	0.126324	0.0505
25	23154	3210.69	2075.61	11.1553	0.138667	0.0513
26	22701.3	3250.62	2360.27	9.61807	0.143191	0.049
27	22313.3	2984.53	1643.93	13.5732	0.133756	0.0516
28	23539.7	2814.1	1915.81	12.2871	0.119547	0.0516
29	23941.9	2824.66	1847.67	12.9579	0.11798	0.0498
30	23192.6	2640.35	2082.06	11.1393	0.113845	0.0505
31	22124.8	2973.48	1863.37	11.8736	0.134396	0.0491
32	22832.1	3308.96	2024.43	11.2783	0.144926	0.0519
33	22728.2	3024.92	1959.19	11.6008	0.133091	0.0502
34	24516	2874.13	2197	11.1588	0.117235	0.0505
35	23003.5	2552.44	1797.02	12.801	0.110959	0.0501
36	23953.3	2901.22	1849.25	12.953	0.12112	0.0514
37	23784.2	3394.23	2177.4	10.9232	0.142709	0.0493
38	23904.5	2721.29	1880.35	12.7128	0.11384	0.0508
39	22590.7	3530.45	1910.51	11.8244	0.156279	0.051
40	20442.1	2913.24	1933.02	10.5752	0.142512	0.0496
41	19841.2	2983.53	1975.52	10.0436	0.15037	0.0517
42	20083.3	2819.99	2224.28	9.02912	0.140415	0.0498
43	21146.8	2869.33	2056.14	10.2847	0.135686	0.0498
44	20780.9	3106.45	1932.76	10.7519	0.149486	0.0507
45	22523.2	2866.01	1890.34	11.9149	0.127247	0.0508
46	21574.5	3144.44	1735.85	12.4288	0.145748	0.0499
47	22386.5	2680.79	2031.22	11.0212	0.11975	0.0506
48	23010.1	2911.66	2079.66	11.0644	0.126539	0.052
49	21373.5	3051.91	2183.74	9.78757	0.14279	0.0516
50	21353	2905.77	2100.8	10.1642	0.136083	0.0501
51	20950.1	2660.34	2051.85	10.2104	0.126985	0.0516
52	21604.3	3014.24	2178.54	9.91689	0.13952	0.0514
53	22303.8	2800.21	2212.02	10.083	0.125548	0.0503
54	22787.7	3109.83	1980.1	11.5084	0.13647	0.0499
55	23481.2	3309.4	2233.12	10.5149	0.140939	0.0506
56	22490	2856.43	2084.66	10.7883	0.127009	0.0508
57	22134.7	3124.25	2080.34	10.64	0.141147	0.0513
58	23093	3358.74	2092.15	11.038	0.145444	0.0509
59	20848.7	2818.57	2018.66	10.328	0.135191	0.0513
60	19568.1	2330.93	1703.29	11.4884	0.119119	0.05
61	21004.5	2604.46	1643.22	12.7825	0.123996	0.0521
62	22724.8	2810.13	1874.43	12.1235	0.123659	0.0489
63	22957.9	3267.07	1897.87	12.0967	0.142307	0.0491
64	23623.7	3131.52	1909.29	12.373	0.132559	0.0513
65	22603.6	3301.82	2095.42	10.7871	0.146075	0.0519
66	22675	2986.19	2089.05	10.8542	0.131696	0.0503
67	21881	2779.2	2062.52	10.6089	0.127014	0.05
68	22925.4	2935.26	1817.08	12.6166	0.128035	0.05
69	23316	2844.52	2071.88	11.2535	0.121998	0.0515
70	23861.2	3032.91	2079.34	11.4754	0.127106	0.0505
71	23768.5	3075.6	2098.38	11.3271	0.129398	0.05
72	22443.5	3249.76	1893.1	11.8554	0.144797	0.0502
73	22748.3	3003.01	2222.31	10.2363	0.13201	0.0512
74	24043	3162.15	1726.63	13.9248	0.13152	0.0516
75	22906.3	2800.56	2028.46	11.2924	0.122262	0.0507
76	23467.8	2896.56	1847.66	12.7013	0.123427	0.0516
77	24213.5	2610	2014.93	12.0171	0.107791	0.0507
78	22954.5	3122.37	2044.53	11.2273	0.136024	0.0502
79	19924.3	2722.03	1902.71	10.4715	0.136619	0.0497
80	19103.6	2825.57	2121.27	9.00572	0.147908	0.0505
81	19663.2	2898.26	1748.77	11.244	0.147395	0.0501
82	21027.4	2604.56	2140.34	9.82433	0.123865	0.0508
83	21148.8	3085.11	2155.9	9.80974	0.145877	0.0511
84	21308.1	2778.05	1880.87	11.3288	0.130376	0.052
85	20257.5	2591.34	1937.67	10.4546	0.12792	0.0498
86	21611.5	2789.92	2108.79	10.2483	0.129094	0.0501
87	22559.8	2686.17	2125.92	10.6118	0.119069	0.0503
88	22095.3	3056.44	2117.05	10.4368	0.13833	0.0509
89	21495.3	2829.22	2132.21	10.0812	0.131621	0.0504
90	20779.1	3148.62	1932.12	10.7546	0.151529	0.0523
91	21496.2	3518.26	2040.15	10.5366	0.163669	0.0513
92	21474.2	2964.79	2018.57	10.6383	0.138063	0.05
93	23035.6	2993.62	2087.29	11.0361	0.129956	0.0511
94	22809	2865.68	1948.88	11.7036	0.125638	0.0512
95	22605.8	2782.98	2198.47	10.2825	0.123109	0.0507
96	21883.1	2992.72	2145.03	10.2018	0.13676	0.0511
97	22948.8	3255.27	2136.65	10.7405	0.14185	0.051
98	21453.5	2797.68	1908.75	11.2396	0.130406	0.0512
99	15995.3	2133.51	1598.38	10.0072	0.133383	0.051
100	22001.7	2919.3	2083.32	10.5609	0.132685	0.05
101	23169.5	3104.35	1950.89	11.8763	0.133984	0.0509
102	23559.4	3111.4	1954.89	12.0515	0.132067	0.0499
103	23194	3231.98	2153.92	10.7683	0.139345	0.051
104	23439.7	2853.52	1979.88	11.839	0.121739	0.0516
105	20958.1	2957.27	1862.61	11.252	0.141104	0.0505
106	23240.7	3160.24	2286.56	10.1641	0.135978	0.0503
107	23330.3	3086.93	2007.86	11.6195	0.132314	0.0505
108	23308.3	2996.84	1986.56	11.733	0.128574	0.0501
109	24717.7	3005.76	1995.34	12.3877	0.121604	0.0503
110	24033.1	2715.94	2253.52	10.6647	0.113008	0.0508
111	22294.1	3173.99	2214.69	10.0665	0.142369	0.0493
112	21952.6	3005.39	2258.92	9.71818	0.136904	0.0506
113	22459.5	2800.18	1945.82	11.5424	0.124677	0.0506
114	24626.2	3298.04	1998.97	12.3194	0.133924	0.0507
115	23606.7	2859.27	1801.14	13.1066	0.121121	0.0516
116	23982.1	2767.56	1864.79	12.8605	0.115401	0.0509
117	24581.4	2884.49	1965.75	12.5048	0.117344	0.0501
118	21553.9	2678.91	1943.69	11.0892	0.124289	0.0524
119	20468.1	2776.45	2048.57	9.99142	0.135647	0.0499
120	20723.4	2698.77	2056.82	10.0755	0.130228	0.0491
121	22001.9	3073.24	2028.37	10.8471	0.139681	0.0501
122	21604.6	3157.61	1976.09	10.933	0.146154	0.0512
123	21462	3027.97	1943.85	11.041	0.141085	0.0509
124	19481.7	2777.59	2027.21	9.6101	0.142575	0.0497
125	21883.4	2847.47	2090.05	10.4703	0.13012	0.0501
126	22915.6	2901.15	2218.87	10.3276	0.126602	0.0508
127	22012	2800.76	2106.48	10.4497	0.127238	0.0508
128	19876.9	2752.62	1863.26	10.6678	0.138484	0.0522
129	21311.9	2923.52	1983.54	10.7444	0.137178	0.0513
130	21554.3	3256.83	2162.1	9.96912	0.151099	0.0498
131	21630.2	3103.02	2010.91	10.7564	0.143458	0.0512
132	22846.6	3166.86	2332.83	9.79354	0.138614	0.0508
133	22931.9	2040.97	2229.24	10.2869	0.0890014	0.051
134	23125.2	3139.26	2175.87	10.628	0.135751	0.0517
135	23745.6	3483.72	2103.61	11.288	0.14671	0.0509
136	23387.8	3264.32	2199.87	10.6314	0.139573	0.0507
137	20473.1	2907.61	1781.36	11.493	0.142021	0.0515
138	16468.2	2416.26	1704.32	9.66261	0.146722	0.05
139	22132.5	2993.89	2106.02	10.5092	0.135271	0.0508
140	23322.2	3317.28	1955.3	11.9277	0.142237	0.0525
141	23421.5	2772.63	2059.51	11.3724	0.11838	0.0513
142	24128.1	3138.77	2008.16	12.015	0.130088	0.0512
143	23168.3	3041.75	1943.26	11.9224	0.13129	0.0505
144	19888.6	2593	1754.7	11.3345	0.130376	0.0513
145	22723	3375.78	2276.96	9.97954	0.148562	0.0513
146	23129.8	3305.63	2266.83	10.2036	0.142916	0.0513
147	23053.1	3114.32	2042.63	11.286	0.135093	0.0508
148	23321.7	2845.88	1983.89	11.7555	0.122027	0.0499
149	24168.8	2834.92	2014.19	11.9993	0.117296	0.0506
150	22621	3208.37	1951.81	11.5898	0.141832	0.0503
151	22921.1	3169	2111.53	10.8552	0.138257	0.0507
152	22277.9	3099.96	2296.07	9.70263	0.13915	0.0506
153	22866.5	3033.26	2112.61	10.8238	0.132651	0.0501
154	23540.2	2918.16	2207.58	10.6634	0.123965	0.0518
155	24214.4	2887.97	1948.6	12.4266	0.119267	0.0509
156	24039.3	3038.87	2103.39	11.4288	0.126412	0.0503
157	22359.8	3152.75	2072.27	10.79	0.141001	0.0519
158	21807.3	3106.08	2076.38	10.5026	0.142433	0.0492
159	22727.8	3166.33	2270.22	10.0113	0.139315	0.0491
160	21462	3141.12	1989.26	10.7889	0.146358	0.0502
161	20797.9	3250.13	2041.88	10.1857	0.156272	0.0521
162	21303.4	2827.6	2169.71	9.81855	0.13273	0.0506
163	21474	3025.26	2214.82	9.69559	0.14088	0.0509
164	22706	2997.14	2224.65	10.2065	0.131998	0.0506
165	22078.6	2987.35	2026.59	10.8945	0.135305	0.0515
166	23243.1	2828.28	2211.84	10.5085	0.121683	0.0516
167	21464	2619.02	2054.02	10.4498	0.122019	0.0511
168	21121.3	2716.5	1996.03	10.5816	0.128614	0.0501
169	22242.1	3167.66	2136.64	10.4098	0.142417	0.0514
170	21991.2	3237.28	2228.83	9.86673	0.147208	0.0505
171	22571.2	3260.5	1981.7	11.3898	0.144454	0.0518
172	23416.7	2977.2	2006.92	11.668	0.12714	0.0514
173	23370.5	2628.31	2194.38	10.6502	0.112463	0.051
174	23337.3	3073.77	2030.64	11.4926	0.131711	0.0508
175	21993.6	2813.3	2344.3	9.38174	0.127914	0.0517
176	18823.4	2402.69	1732.96	10.862	0.127644	0.0509
177	19202.9	2832.6	1928.09	9.95957	0.147509	0.0512
178	22086.3	3110.19	2279.29	9.68997	0.14082	0.0505
179	22852.5	3271.32	2152.23	10.6181	0.143149	0.0512
180	23420.4	3100.37	2033.52	11.5172	0.132379	0.0507
181	24323.7	3013.4	2025.94	12.0061	0.123888	0.0514
182	22054.5	3020.11	1765.87	12.4893	0.136938	0.0503
183	21266.4	2815.28	1839.26	11.5625	0.132382	0.0525
184	22976.4	2988.76	1906.33	12.0527	0.130079	0.0514
185	22906.2	3382.89	2236.93	10.24	0.147685	0.0507
186	22141.3	2795.45	2086.56	10.6114	0.126255	0.0512
187	23414.5	2545.84	1999.11	11.7125	0.108729	0.0495
188	22810.2	2544.8	1946.14	11.7207	0.111564	0.0494
189	23024.4	3113.6	1977.53	11.643	0.135231	0.0512
190	22615.1	2957.42	2214.14	10.2139	0.130772	0.0503
191	23092.9	3194.42	2120.46	10.8905	0.138329	0.0494
192	23031.2	3170.12	1995.56	11.5412	0.137645	0.0488
193	23488.7	2775.24	2151.14	10.9192	0.118152	0.0513
194	24094.7	3263.2	2011.24	11.98	0.135432	0.0503
195	23931.8	3034.87	2221	10.7752	0.126813	0.0503
196	21600.2	3014.51	2232.45	9.67558	0.139559	0.0515
197	22402.3	2917.38	2171.68	10.3156	0.130227	0.0518
198	22461.3	3187.67	1867.84	12.0253	0.141918	0.0515
199	21730.2	2942.64	2075.86	10.468	0.135417	0.0503
200	19941.9	2768.1	1886.64	10.57	0.138809	0.0508
201	21191.3	3232.87	1978.18	10.7125	0.152556	0.0498
202	22480.4	3474.5	2257.44	9.95838	0.154557	0.0507
203	21997.3	3354.98	2382.34	9.23352	0.152517	0.0506
204	21754.4	3357.71	2086.86	10.4245	0.154346	0.0494
205	22317.1	2658.71	1892.08	11.795	0.119133	0.0512
206	21859.9	2472.12	1898.6	11.5137	0.113089	0.0514
207	21112.4	3021.91	2053.32	10.2821	0.143134	0.0516
208	21988	3011.61	2094.5	10.498	0.136966	0.0506
209	21068.6	3282.46	2148.03	9.80837	0.155799	0.0509
210	21687.4	3097.41	2110.19	10.2774	0.142821	0.05
211	22110.8	3273.99	2056.05	10.7541	0.148072	0.0507
212	22610.1	2614.14	2089.55	10.8206	0.115618	0.0504
213	22056.5	3064.55	2080.96	10.5992	0.138941	0.0517
214	18338.4	2268.84	1654.46	11.0842	0.123721	0.0504
215	19055.4	2611.36	1685.12	11.308	0.137041	0.0506
216	21453.7	2930.68	2164.02	9.91379	0.136605	0.0496
217	22812.6	3178	2067.88	11.0319	0.139309	0.0511
218	22444.4	3183.03	2351.22	9.54585	0.141819	0.052
219	21024	2865.32	1832.02	11.4759	0.136288	0.0505
220	19899.1	2631.75	1799.24	11.0598	0.132255	0.0502
221	21382.3	2671.11	1904.48	11.2274	0.124921	0.0498
222	23388.4	2974.19	1998.29	11.7042	0.127165	0.0512
223	23767.3	3155.4	2321.39	10.2384	0.132763	0.0512
224	21828.6	3438.41	2039.37	10.7036	0.157519	0.0517
225	22222.7	2904.53	2032.39	10.9343	0.130701	0.0515
226	22731	2873.85	2186.64	10.3954	0.126428	0.0515
227	23808.9	2575.47	1830.32	13.0081	0.108173	0.0505
228	22438	3161.07	1853.58	12.1052	0.14088	0.05
229	23137	3068.54	2204.86	10.4936	0.132625	0.0505
230	23028.1	2902.59	2154.87	10.6866	0.126046	0.0499
231	22573.3	3159.25	1965.58	11.4843	0.139955	0.0506
232	23132.9	2732.92	1890.5	12.2364	0.11814	0.0507
233	24814.1	3338.14	1839.63	13.4886	0.134526	0.051
234	23522.1	3035.41	2012.02	11.6908	0.129045	0.0524
235	21259.3	2825.39	1985.17	10.7091	0.132901	0.0485
236	22203.5	3156.16	2068.2	10.7357	0.142147	0.0504
237	22687.6	3041.04	2180.94	10.4027	0.13404	0.0499
238	22595.3	2943.67	1957.7	11.5418	0.130278	0.0502
239	21219.2	2999.54	2042.61	10.3883	0.14136	0.051
240	20450.9	2943.79	1946.5	10.5065	0.143944	0.0505
241	21501.8	3082.31	1851.3	11.6144	0.143352	0.051
242	22581.2	3136.04	2175.01	10.3821	0.138878	0.0515
243	21207	2920.62	2254.98	9.40454	0.137719	0.0513
244	21805.1	2807.69	2103.25	10.3673	0.128763	0.0502
245	22459	3096.06	1810.8	12.4028	0.137854	0.0495
246	22319.5	2737.83	1962.1	11.3753	0.122665	0.0498
247	21607.3	2947.13	1923.29	11.2345	0.136395	0.0506
248	19956.3	2771.5	1921.69	10.3847	0.138878	0.051
249	22052.3	3231.33	2245.3	9.82153	0.14653	0.0496
250	22976.3	3285.91	2000.69	11.4842	0.143013	0.052
251	22812.1	3391.96	2213.8	10.3045	0.148691	0.0499
252	23599.7	2998.57	1950.06	12.102	0.127059	0.0509
253	19625.6	2656.97	1720.88	11.4044	0.135383	0.0508
254	20269	2644.62	1823.28	11.1168	0.130476	0.0502
255	22074.3	3127.44	1947.96	11.332	0.141678	0.0507
256	22196.8	2819.12	2306.36	9.62416	0.127006	0.0493
257	21570.2	2845.3	1643.06	13.1281	0.131909	0.0519
258	19464.1	2718.09	1797.91	10.826	0.139647	0.0497
259	19731	2524.62	1862.19	10.5956	0.127952	0.051
260	22899.1	2734.54	1989.19	11.5118	0.119417	0.0507
261	23543.9	3040.52	2019.46	11.6585	0.129143	0.0517
262	23991.5	3088.12	2334.58	10.2766	0.128717	0.0517
263	24164.8	2961.98	2066.1	11.6958	0.122574	0.052
264	22459.6	3261.9	2252.09	9.97281	0.145234	0.0502
265	23167.9	3406.78	2015.92	11.4925	0.147048	0.0502
266	22145.7	3187.72	2264.76	9.77838	0.143943	0.0506
267	23177.9	2886.43	1960.66	11.8215	0.124533	0.0496
268	24208.3	2800.07	2233.47	10.8389	0.115665	0.0506
269	23624.4	3118.02	2226.96	10.6084	0.131983	0.0513
270	22744	3178.53	1946.63	11.6838	0.139752	0.0498
271	22672.3	2713.28	1562.4	14.5112	0.119674	0.0517
272	23302.4	2886.97	2089.27	11.1534	0.123891	0.0507
273	24471.4	3148.87	2020.85	12.1095	0.128675	0.0512
274	21431.4	2756.34	2070.01	10.3533	0.128612	0.0502
275	22016.8	3068.89	1932.37	11.3937	0.139389	0.0501
276	23157.6	3317.68	2203.98	10.5072	0.143265	0.0498
277	23318.7	3137.14	1972.18	11.8238	0.134533	0.053
278	22174.3	2997.12	1909.91	11.6101	0.135162	0.0504
279	21222.7	2745.48	1907.6	11.1253	0.129365	0.0508
280	19658.3	2842.63	2009.18	9.78426	0.144602	0.0508
281	20120	3197.14	2292.55	8.77627	0.158904	0.0502
282	22392.4	3235.17	2073.25	10.8006	0.144477	0.0512
283	21584.8	2216.39	2161.67	9.98526	0.102683	0.0505
284	21813.7	2891.17	2056.3	10.6082	0.132539	0.0501
285	23069.7	2823.25	2100.43	10.9833	0.122379	0.0518
286	22804.6	2925.63	1999.71	11.404	0.128291	0.0499
287	20381.4	2937.88	2012.55	10.1272	0.144145	0.0505
288	21198.9	3293.85	1818	11.6606	0.155378	0.0502
289	22917.9	2565.35	2139.8	10.7103	0.111936	0.0511
290	22293	3131.9	2318.04	9.61717	0.140488	0.0483
291	23535.2	3062.18	2195.29	10.7208	0.130111	0.0511
292	22694.8	3005.63	1927.07	11.7769	0.132437	0.0491
293	20302.9	2437.29	1533.75	13.2375	0.120046	0.0513
294	21196.8	3032.49	1908.88	11.1043	0.143064	0.0513
295	22174.7	3036.12	1965.13	11.2841	0.136918	0.05
296	19347.9	2341.99	1943.37	9.95581	0.121047	0.0517
297	21143.4	2968.98	2176.3	9.71531	0.140421	0.0507
298	20267	2631.14	1932.92	10.4852	0.129824	0.0511
299	23415.9	3202.85	1809.56	12.9401	0.136781	0.0513
300	23043	2902.71	1920.66	11.9974	0.125969	0.0521
301	24019.6	3276.72	2166.59	11.0864	0.136419	0.0494
302	24059.7	2863.84	2086.03	11.5337	0.119031	0.0498
303	23784.5	2990.46	2090.49	11.3774	0.125732	0.0515
304	23783.5	3495.03	2245.22	10.593	0.146952	0.0511
305	22853.7	3260.21	2439	9.37012	0.142656	0.0504
306	22783.1	3102.26	2065.28	11.0315	0.136165	0.0509
307	22831.1	2883.16	2104.08	10.8509	0.126282	0.0501
308	23881.4	2968.55	2060.74	11.5888	0.124303	0.0496
309	22505.1	2712.42	2008.56	11.2046	0.120525	0.0522
310	21400.5	3037.4	2387.73	8.96269	0.141931	0.0503
311	22920.2	2884.65	2226.23	10.2955	0.125856	0.0511
312	23691.7	2814.71	2103.78	11.2615	0.118806	0.0518
313	20062.5	2638.34	2136.46	9.39055	0.131506	0.051
314	20601.7	2779.15	1967.56	10.4707	0.134899	0.0509
315	22438.1	2688.32	1811.02	12.3898	0.11981	0.0512
316	22886.8	3023.14	1877.73	12.1886	0.132091	0.0507
317	22274.7	3120.35	1882.63	11.8317	0.140085	0.05
318	20537.4	2659.39	1906.33	10.7733	0.12949	0.0508
319	20545.8	2778.47	2130.01	9.64587	0.135233	0.0511
320	19369	2753.59	1879.61	10.3048	0.142165	0.0497
321	21001.8	2985.88	2223.56	9.44514	0.142172	0.0502
322	21383.5	2315.06	2030.6	10.5307	0.108264	0.0484
323	21895.2	3179.12	2151.68	10.1759	0.145197	0.0514
324	23073.6	2796.55	2077.65	11.1056	0.121201	0.0502
325	22726.1	2964.15	2154.25	10.5494	0.13043	0.0513
326	22233.8	2637.97	1702.68	13.0581	0.118647	0.0497
327	20140.5	2977.14	2133.28	9.44106	0.147819	0.0507
328	22347.1	3309.76	2109.08	10.5956	0.148107	0.0526
329	21464.3	3132.75	2154.42	9.96291	0.145952	0.0498
330	22634.7	3287.58	2204.41	10.2679	0.145245	0.0505
331	21631.4	2864.35	1897.58	11.3994	0.132417	0.0494
332	21293.6	2926.7	1872.8	11.3699	0.137445	0.0516
333	21811.8	2788.63	1852.58	11.7738	0.12785	0.0504
334	22892.1	2968.36	2062.44	11.0995	0.129667	0.0509
335	19065.2	2404.83	1730.35	11.0181	0.126137	0.0508
336	18387.8	2409.97	1773.88	10.3658	0.131064	0.0507
337	20239.6	2881.17	1939.59	10.435	0.142353	0.0515
338	23608.8	2980.69	1985.72	11.8893	0.126254	0.0504
339	23022.8	3078.99	1771.83	12.9938	0.133737	0.0511
340	23530.3	2794.34	1913.61	12.2963	0.118755	0.0502
341	23817.8	3111.5	2090.21	11.395	0.130637	0.0501
342	23086.5	2662.12	2056.99	11.2235	0.115311	0.0515
343	23628.2	3203.16	2091.91	11.295	0.135565	0.051
344	21982.3	3307.67	2424.64	9.06621	0.15047	0.0494
345	21254.3	3206.13	2190.07	9.70482	0.150847	0.0505
346	22709.6	2854.11	2022.17	11.2303	0.125679	0.0497
347	22624.7	2749.91	1877.89	12.0479	0.121545	0.0498
348	23152.1	3173.3	2097.91	11.0358	0.137063	0.051
349	24105.2	3324.26	2202.9	10.9425	0.137906	0.0507
350	23812.1	3270.05	2321.57	10.2569	0.137327	0.0509
351	23473.5	2790.77	2516.44	9.32807	0.11889	0.0502
352	19169.9	2282.14	1850.22	10.3609	0.119048	0.0513
353	21366.4	2572.45	1780.6	11.9996	0.120397	0.0509
354	20946.5	2891.02	1919.7	10.9114	0.138019	0.0501
355	22183.5	3373.68	2099.62	10.5655	0.152081	0.0505
356	22551.5	2855.96	2060.13	10.9467	0.126641	0.0516
357	22178.9	2830.58	2030.01	10.9255	0.127625	0.0509
358	21810.7	2925.35	1866.37	11.6861	0.134125	0.0499
359	19503.6	2563.19	1627.81	11.9815	0.131421	0.0491
360	21102.1	2873.2	1940.19	10.8763	0.136157	0.0515
361	21669.3	3002.33	2334.35	9.28281	0.138552	0.0513
362	22942.1	3134.8	2034.21	11.2781	0.13664	0.051
363	23107.9	3049.22	1782.07	12.9669	0.131956	0.0511
364	22057.5	2855.95	1836.9	12.008	0.129477	0.0512
365	22595.3	2939.19	2045.63	11.0456	0.13008	0.049
366	21315.1	2802.83	1929.83	11.0451	0.131495	0.0504
367	21225.1	2752.07	1920.71	11.0507	0.129661	0.0514
368	21317.8	3446.17	2010.17	10.605	0.161657	0.0502
369	22865.7	3479.86	2048.19	11.1638	0.152187	0.0512
370	20384.7	2721.21	1688.68	12.0714	0.133493	0.0523
371	18580.2	2703.97	1482.59	12.5323	0.145529	0.0501
372	22086	3242.8	2035.27	10.8516	0.146826	0.0506
373	19960	2549.49	1663.89	11.996	0.12773	0.0518
374	19848.3	2214.41	1778.17	11.1622	0.111567	0.0485
375	18166.7	2607.1	1581.37	11.488	0.14351	0.0508
376	19515.5	2713.86	1976.01	9.87622	0.139061	0.0523
377	21845.9	3140.11	2056	10.6254	0.143739	0.0519
378	22139.8	3126.55	1969.79	11.2397	0.141218	0.0517
379	23711.4	3433.47	2145.7	11.0506	0.144803	0.051
380	23233.7	3065.28	2016.14	11.5238	0.131933	0.0494
381	24288.5	3347.09	2130.36	11.4011	0.137806	0.0507
382	23794.8	3071.36	2019.46	11.7827	0.129077	0.0505
383	22930.4	3350.74	1900.06	12.0682	0.146126	0.05
384	22674	2948.26	2219.17	10.2173	0.130028	0.0514
385	23787.1	2925.08	2075.08	11.4632	0.122969	0.051
386	24234.5	2940.35	2158.02	11.23	0.121329	0.0503
387	22092.4	2777.42	1916.09	11.53	0.125718	0.0515
388	24427.1	3470.06	2124.13	11.4998	0.142058	0.0516
389	24471.3	3199.05	2104.36	11.6289	0.130727	0.0508
390	22466.1	2686.94	1941.22	11.5732	0.1196	0.0522
391	20150.9	2767.23	1903.01	10.589	0.137325	0.0504
392	20780.3	2711.8	1736.08	11.9696	0.130498	0.0512
393	20771.9	2530.49	1965.55	10.568	0.121823	0.0487
394	21162.7	2699.19	1897.36	11.1538	0.127545	0.0512
395	21691.5	3334.84	2062.04	10.5194	0.15374	0.0516
396	22362.7	2992.39	1970.18	11.3506	0.133812	0.0498
397	21861.9	2553.18	1792.64	12.1954	0.116787	0.0502
398	21402.6	3193.45	2300.24	9.30452	0.149208	0.0503
399	21186.1	3073.78	2157.83	9.81824	0.145085	0.0501
400	21323.5	2780.51	2004.16	10.6396	0.130396	0.0506
401	22411.8	3072.56	2237.44	10.0167	0.137096	0.0523
402	22665.1	2846.86	2014.31	11.2521	0.125605	0.0504
403	21071.4	3021.44	2084.32	10.1095	0.143391	0.0511
404	21521.3	2843.84	1959.95	10.9806	0.132141	0.0517
405	22337.4	3196.15	1991.81	11.2146	0.143085	0.0507
406	21902.1	2897.16	1867.12	11.7304	0.132278	0.0508
407	21692.2	3053.01	1982.08	10.9442	0.140742	0.0521
408	21441.2	3157.49	2078.81	10.3142	0.147263	0.0503
409	21076.8	2979.96	2049.41	10.2843	0.141386	0.0503
410	22460.4	3405.45	2108.61	10.6518	0.15162	0.0506
411	23384.6	3403.26	2174.91	10.752	0.145534	0.0508
412	21628.8	2926.66	1665.18	12.9889	0.135313	0.05
413	21021.4	2820.52	1910.01	11.0059	0.134174	0.0495
414	21941.2	2327.94	1805.17	12.1547	0.106099	0.0505
415	21149.5	2658.52	1989.83	10.6288	0.125702	0.0503
416	23087.7	3473.51	2298.43	10.045	0.150449	0.051
417	23443.6	3506.5	2215.06	10.5837	0.149572	0.0501
418	23071.1	3382.14	1945.61	11.858	0.146597	0.0498
419	24023.3	3267.82	2058.31	11.6714	0.136027	0.0509
420	24441.4	2997.02	2131.22	11.4683	0.122621	0.0507
421	25038.7	3212.59	2005.87	12.4828	0.128305	0.0505
422	24083.5	2943.68	1966.41	12.2474	0.122228	0.0505
423	23113.3	3297.64	2255.4	10.248	0.142673	0.0515
424	23600.2	3211.1	2221.98	10.6213	0.136062	0.0496
425	22706.4	3025.61	2179.63	10.4175	0.133249	0.0501
426	23050.6	3157.59	1805.2	12.769	0.136985	0.0518
427	22149.4	2942.01	1750.38	12.654	0.132825	0.0519
428	22582.2	2803.3	1977.14	11.4216	0.124137	0.0506
429	23339.7	3111.94	1894.79	12.3178	0.133332	0.0509
430	20160.3	2924.6	1934.27	10.4227	0.145067	0.0509
431	19546.7	2630.46	1597.92	12.2326	0.134573	0.0502
432	21074.1	2890.71	1785.17	11.8051	0.137169	0.0505
433	18840.5	2305.89	1722.5	10.9379	0.12239	0.049
434	20452.8	2892.71	1649.44	12.3999	0.141433	0.0509
435	22765.3	3075.9	2005.89	11.3492	0.135114	0.0522
436	22521.4	3026.49	2152.1	10.4649	0.134382	0.0511
437	20634.5	3005.83	2099.93	9.82631	0.14567	0.0507
438	20702.3	2752.76	2095.38	9.87998	0.132969	0.0516
439	21825.5	2935.69	2114.8	10.3204	0.134507	0.0503
440	22537.3	3181.78	2020.19	11.156	0.141178	0.0503
441	22100.6	2982.6	2043.49	10.8151	0.134955	0.0498
442	23594	3169.21	2119.36	11.1326	0.134323	0.05
443	22614.5	3306.41	2188.89	10.3315	0.146207	0.0501
444	22800.5	3441.27	2063.43	11.0498	0.15093	0.0502
445	20825.1	2846.28	1966.38	10.5906	0.136675	0.0503
446	21494.6	2997.41	2116.37	10.1564	0.13945	0.0502
447	19267.8	2665.17	1701.56	11.3236	0.138322	0.0512
448	21485.3	2973.7	1893.21	11.3486	0.138407	0.0494
449	23180.7	3448.66	2118.97	10.9396	0.148773	0.0521
450	23501.7	3701.74	2217.91	10.5963	0.157509	0.0502
451	23180.5	2768.39	2140.61	10.8289	0.119427	0.05
452	21250.8	2899.68	1762.38	12.058	0.13645	0.0513
453	23224.9	2777.82	2110.69	11.0035	0.119605	0.0514
454	23176.3	2609.93	2001.65	11.5786	0.112612	0.0511
455	21426	3143.6	2107.81	10.1651	0.146719	0.0512
456	22847.9	3276.74	2393.23	9.54687	0.143416	0.0515
457	22506.7	3178.57	2326.92	9.67233	0.141228	0.0503
458	23872.2	3452.44	2043.9	11.6797	0.144622	0.0506
459	24514.9	3290.75	2233.01	10.9784	0.134235	0.0504
460	24173.1	3004.76	2069.44	11.681	0.124302	0.0493
461	25463.4	3395.72	2139.44	11.9019	0.133357	0.0511
462	23042.4	3089.68	1995.6	11.5466	0.134087	0.052
463	24497.2	3223.44	2152.61	11.3802	0.131584	0.0509
464	21616.6	2910.5	2061.61	10.4853	0.134642	0.0504
465	21443.9	2409.89	1907.1	11.2443	0.112381	0.0509
466	22691.3	2556.09	1993.41	11.3831	0.112646	0.0517
467	22272.6	2770.36	1861.44	11.9653	0.124384	0.0518
468	23111.5	2940.15	2125.98	10.871	0.127216	0.0501
469	21742.6	3217	2125.12	10.2312	0.147958	0.0503
470	20602	2533.96	2065.75	9.97314	0.122995	0.0497
471	21235.8	2769.74	1823.28	11.6471	0.130428	0.0506
472	19027.6	2668.48	1747.95	10.8857	0.140243	0.0495
473	18833.5	2370.41	1684.74	11.1789	0.125861	0.0511
474	19581.8	2924.29	1926.45	10.1647	0.149337	0.0516
475	21813.6	3023.48	2210.16	9.86972	0.138605	0.0503
476	21692.6	3084.88	1966.7	11.0299	0.142209	0.0511
477	20618.3	2897.07	2118.59	9.73208	0.140509	0.0501
478	21316.4	2311.96	1999	10.6635	0.108459	0.0509
479	22253.9	3053.63	2210.56	10.067	0.137218	0.0513
480	22357.5	3274.39	2114.25	10.5747	0.146456	0.0503
481	24012.5	3176.99	2121.3	11.3197	0.132306	0.0507
482	21968.8	3300.86	2133.61	10.2965	0.150252	0.0501
483	22705	3078.26	2041.25	11.1231	0.135576	0.051
484	23217.1	3448.07	1916.79	12.1125	0.148514	0.0504
485	18462.9	2734.43	1510.76	12.221	0.148104	0.0499
486	19895.9	2430.9	1851.3	10.747	0.122181	0.0503
487	22257	3142.66	2083.53	10.6823	0.141199	0.0503
488	23150.8	3370.49	2140.35	10.8164	0.145589	0.0503
489	23908.2	3337.81	2205.77	10.8389	0.139609	0.05
490	23670.6	3183.7	2183.7	10.8397	0.1345	0.0519
491	22002.7	3359.45	1951.33	11.2757	0.152684	0.0509
492	23658.5	2741.85	2011.52	11.7615	0.115893	0.0506
493	23475.8	2972.19	2137.16	10.9846	0.126606	0.05
494	23596.5	2847.78	2308.38	10.2221	0.120687	0.0503
495	22930.7	3383.65	2268	10.1106	0.14756	0.0512
496	21637.7	3143.57	2369.83	9.13049	0.145282	0.0512
497	22741.8	3076.7	2250.43	10.1055	0.135289	0.0508
498	24616.2	3084.67	2257.57	10.9038	0.125311	0.0508
499	25713.7	3279.05	2033.93	12.6423	0.127522	0.0508
500	24390.9	3223.53	2114.16	11.5369	0.132161	0.0493
501	24027.2	3203.99	2203.27	10.9053	0.133348	0.0507
502	22353.9	2938.71	1949.54	11.4662	0.131463	0.0514
503	22268.8	3135.51	1842.55	12.0859	0.140803	0.0504
504	22463.9	2799.3	2039.56	11.0141	0.124613	0.051
505	23033.4	2978.27	1721.78	13.3777	0.129302	0.0487
506	23449.4	2747.87	2128.28	11.018	0.117183	0.0512
507	23507.1	2893.37	2048.76	11.4738	0.123085	0.0509
508	21885.5	3145.53	2185.39	10.0145	0.143727	0.051
509	21725.7	3168.51	2138.04	10.1615	0.145841	0.0516
510	22064.6	3097.87	2119.89	10.4084	0.1404	0.0508
511	18827.3	2401.55	1756.55	10.7184	0.127557	0.0499
512	17789.1	2405.16	1572.51	11.3125	0.135204	0.0491
513	20229.6	2665.13	1817.37	11.1313	0.131744	0.0514
514	21166.1	2861.1	1876.62	11.2788	0.135174	0.0514
515	22265.8	3183.09	2006.87	11.0948	0.142959	0.0516
516	20732.5	3002.76	2138.1	9.69672	0.144833	0.0514
517	22047.4	3010.98	1859.86	11.8543	0.136569	0.0497
518	22275.7	3097.14	2240.01	9.94446	0.139037	0.0494
519	21552.8	2994.73	1838.9	11.7205	0.138948	0.0495
520	22383.7	3138.42	2133.23	10.4929	0.14021	0.0517
521	22013.3	3503.7	2143.3	10.2708	0.159163	0.0513
522	22945.2	3441.23	2088.84	10.9847	0.149976	0.0511
523	23287.2	3175.2	2121.95	10.9745	0.136349	0.0514
524	20094.2	2754.93	1832.73	10.9641	0.1371	0.0503
525	22418.4	3159.34	1926.98	11.6339	0.140926	0.0507
526	23216.3	3139.98	2188.69	10.6074	0.135249	0.051
527	22912.2	3243.2	2223.78	10.3033	0.141549	0.05
528	24007.7	3182.31	2142.55	11.2052	0.132554	0.0505
529	24411.2	3326.56	2205.18	11.0699	0.136272	0.0518
530	24007.7	3176.6	2341.34	10.2538	0.132316	0.0513
531	23848.2	3086.46	2103.6	11.3369	0.129421	0.0508
532	25184	3199.14	2275.68	11.0666	0.127031	0.0508
533	24287.5	3193.59	2270.53	10.6968	0.131491	0.0516
534	23858.8	3258.79	2137.48	11.1621	0.136586	0.0501
535	21734.9	3049.72	2157.65	10.0734	0.140315	0.0513
536	22496.1	3266.43	2254.48	9.9784	0.1452	0.0514
537	23560.9	3391.69	2206.01	10.6803	0.143954	0.0503
538	23374.9	3008.76	1948.86	11.9942	0.128718	0.0506
539	22208.4	2797.18	1744.86	12.7279	0.125952	0.0516
540	21998.2	2709.82	1698.15	12.9542	0.123184	0.0515
541	22415.2	2979.83	1928.18	11.6251	0.132938	0.05
542	21634.8	2960.64	2115.38	10.2274	0.136846	0.0494
543	23690.6	3176.22	2062.37	11.4871	0.134071	0.0514
544	24085	3167.8	2088.17	11.534	0.131526	0.0499
545	22226.9	3026.13	1926.2	11.5393	0.136147	0.0506
546	21862	2989.32	1845.5	11.8461	0.136736	0.05
547	21807.4	3061.17	2146.32	10.1604	0.140373	0.0483
548	21090.2	3297.06	2242.23	9.40592	0.156331	0.0522
549	22824.9	3210.43	2178.96	10.4752	0.140655	0.0501
550	21965.4	2987.68	2076.51	10.578	0.136017	0.0504
551	19295.9	2665.35	1867.53	10.3323	0.13813	0.0509
552	20040.8	2635.41	1892.4	10.5901	0.131502	0.0505
553	20751.2	2634.8	1811.99	11.4522	0.126971	0.0485
554	22569.2	3272.99	2012.23	11.216	0.145021	0.0511
555	20960.8	2832.53	1850.07	11.3297	0.135134	0.0493
556	22216.5	3124.7	2234.43	9.94282	0.140647	0.0508
557	22145.3	2768.59	2279.07	9.71678	0.125019	0.0507
558	21381	3154.29	1906.49	11.2149	0.147528	0.0516
559	22856.3	3229.06	1907.09	11.9849	0.141277	0.0512
560	22838.5	2947.15	2319.88	9.8447	0.129043	0.0502
561	23598.2	3540.27	2451.71	9.62521	0.150023	0.0507
562	22781.2	3132.21	2052.19	11.1009	0.137491	0.051
563	21588.5	3091.99	2063.87	10.4602	0.143224	0.0517
564	22784.4	3257.19	1880.43	12.1166	0.142957	0.0515
565	24342.1	3202.78	2107.52	11.5501	0.131574	0.0497
566	23338.8	3413.72	2088.11	11.177	0.146268	0.0504
567	23525.2	3216.9	2340.05	10.0533	0.136743	0.0501
568	24041.9	3460.57	2203.62	10.9102	0.143939	0.0507
569	23782.6	3371.67	2203.47	10.7932	0.141771	0.051
570	22850	3106.58	1930.71	11.835	0.135955	0.0502
571	23428.7	3283.94	2275.16	10.2976	0.140167	0.0501
572	23421.9	2912.71	1843.99	12.7017	0.124359	0.0508
573	23458.3	3115.23	1892.34	12.3965	0.132799	0.0508
574	22661.2	2886.54	2272.37	9.9725	0.127378	0.0509
575	21245	3013.63	2075.33	10.2369	0.141851	0.0502
576	20592	2948.71	1836.38	11.2133	0.143197	0.0511
577	20796.9	2396.92	1949.31	10.6689	0.115254	0.0499
578	20494.5	2819.38	1921.07	10.6683	0.137568	0.0515
579	21818.5	2835.22	1873.75	11.6443	0.129946	0.0508
580	22022.1	2587.25	1824.03	12.0733	0.117484	0.0507
581	23504.1	3379.38	2131.72	11.0259	0.143778	0.0511
582	23965.4	3612.29	2033.66	11.7843	0.150729	0.0508
583	23887.5	3357.67	2199.29	10.8614	0.140562	0.0509
584	22922.6	2643.44	1971.64	11.6262	0.11532	0.05
585	22075.3	3063.19	1864.58	11.8393	0.138761	0.0511
586	21826.8	2893.11	2179.65	10.0139	0.132548	0.0499
587	21191.5	3368.15	2166.04	9.78353	0.158939	0.0505
588	22094.5	3454.85	2070.07	10.6733	0.156367	0.0505
589	22452.1	3192.67	2015.39	11.1403	0.142199	0.0513
590	20081.3	2571.08	1959.53	10.248	0.128033	0.0515
591	20905.3	2957.17	1724.54	12.1223	0.141455	0.0503
592	20667	2817.83	1975.27	10.4629	0.136344	0.0515
593	22007.8	3120.58	1952.52	11.2715	0.141795	0.0505
594	22018.9	2804.04	2172.74	10.1342	0.127347	0.0505
595	21832.1	2893.15	2134.54	10.228	0.132518	0.0504
596	21962.2	2884.44	2192.06	10.019	0.131337	0.051
597	22441.9	3107.4	2112.65	10.6226	0.138464	0.0495
598	22129.9	3240.66	2078.2	10.6486	0.146438	0.0513
599	23050.1	3224.12	2131.62	10.8134	0.139875	0.0519
600	23635.6	3557.2	2236.79	10.5668	0.150502	0.0498
601	21368.8	3047.85	1890.59	11.3027	0.142631	0.0522
602	22700.9	3234.84	1977.7	11.4785	0.142498	0.0509
603	23163.9	3516.97	1895.92	12.2177	0.15183	0.0508
604	23742	3217.61	2055.45	11.5508	0.135524	0.0502
605	23068.8	2916.5	2051.75	11.2435	0.126426	0.0519
606	24183.3	3264.14	2109.34	11.4649	0.134975	0.0506
607	23490.7	3451.41	2348.61	10.002	0.146927	0.0501
608	22695.8	3106.57	2284.28	9.93561	0.136879	0.0511
609	23806.9	3438.47	2247.15	10.5943	0.144431	0.0514
610	23874.9	3127.95	2044.25	11.6791	0.131014	0.0506
611	24331	3204.06	2229.23	10.9145	0.131686	0.0496
612	23495.1	3080.77	2172.56	10.8145	0.131124	0.0494
613	22067.7	2549.87	1950.9	11.3115	0.115548	0.0504
614	21187.3	2780.4	1941.06	10.9153	0.13123	0.0514
615	23357.1	3148.2	1955.1	11.9467	0.134786	0.0507
616	23540.3	3191.9	2167.02	10.863	0.135593	0.0522
617	22622.7	3035.92	1994.29	11.3437	0.134198	0.0511
618	22561.9	2794.11	2030.71	11.1103	0.123842	0.0502
619	22866.5	2646.73	1899.4	12.0388	0.115747	0.0506
620	24462.8	3216.52	1998.12	12.2429	0.131486	0.0515
621	24022.1	3682.87	2500.91	9.60531	0.153312	0.0493
622	22564.3	3245.62	2112.17	10.683	0.143839	0.0502
623	20713.4	2711.4	1707	12.1344	0.130901	0.05
624	22307.7	2962.11	1993.42	11.1907	0.132784	0.0499
625	22563.9	3166.62	2015.98	11.1925	0.14034	0.0501
626	21419.6	3329.27	2096.32	10.2177	0.155431	0.0513
627	22863.2	3540.56	2471	9.25262	0.154859	0.0501
628	21917.3	3111.67	2263.04	9.68488	0.141973	0.0499
629	22153.8	3173.55	2145.87	10.3239	0.143251	0.0498
630	20876.8	2590.72	1709.47	12.2124	0.124096	0.0509
631	21148.7	2542.45	1879.93	11.2497	0.120218	0.0501
632	22042.5	2820.02	1768.78	12.462	0.127935	0.0509
633	22316.7	2902.06	1862.66	11.9811	0.13004	0.0506
634	22155	3270.65	2315.47	9.56827	0.147626	0.0509
635	21006.4	3203.91	1983.13	10.5925	0.152521	0.0494
636	21751.3	3104.02	2303.2	9.44395	0.142705	0.0502
637	22795.2	3166.86	2052.24	11.1075	0.138927	0.0517
638	23210.3	3333.57	2183.87	10.6281	0.143625	0.0505
639	21527.1	3307.28	2286.39	9.4153	0.153634	0.0504
640	24070.5	3504.17	2297.07	10.4788	0.145579	0.0506
641	23934.3	3594.92	2210.48	10.8276	0.150199	0.051
642	22911.9	3246.56	2283.6	10.0332	0.141698	0.0513
643	23293	3315.68	2075.41	11.2233	0.142347	0.0505
644	22748.3	2883.96	1972.24	11.5342	0.126777	0.0511
645	24425.2	3527.58	2055.88	11.8807	0.144424	0.052
646	22597.5	2866.33	2065.21	10.942	0.126843	0.0505
647	23269.1	3210.12	2284.11	10.1874	0.137956	0.0502
648	24287.9	3325.43	2120.53	11.4537	0.136917	0.0508
649	23467.9	3235.65	2007.1	11.6924	0.137876	0.0505
650	21675.9	2814.44	1953.33	11.0969	0.129842	0.0505
651	24197.7	3214.25	2168.9	11.1567	0.132833	0.0497
652	24182.3	3020.58	1968.45	12.2849	0.124909	0.0515
653	24305.8	3422.72	2188.42	11.1065	0.140819	0.0517
654	23267.5	3219.79	1998.32	11.6435	0.138382	0.051
655	23504.3	3115.63	2168.47	10.8391	0.132556	0.0501
656	23446.8	3370.75	2267.12	10.3421	0.143762	0.0521
657	22729.6	3044.92	2039.61	11.1441	0.133963	0.051
658	23780.3	2942.5	2070.35	11.4862	0.123737	0.0502
659	21399.8	2829.63	1910.39	11.2018	0.132227	0.0516
660	22303.3	3152.64	1925.08	11.5856	0.141353	0.0502
661	23094.9	3236.23	2222.89	10.3896	0.140128	0.0509
662	22039.3	3540.8	2206.95	9.98631	0.160658	0.0508
663	23180.5	3065.08	2012.14	11.5203	0.132226	0.0497
664	22043.7	3151.43	2067.69	10.661	0.142962	0.0526
665	21378.2	3320.65	1958.1	10.9179	0.155328	0.0498
666	21220.5	3271.97	2272.82	9.33666	0.154189	0.0508
667	22369.1	3245.76	2332.5	9.59019	0.1451	0.0509
668	22896.7	3001.96	2180	10.5031	0.131109	0.0521
669	22735.1	3058.2	2174.44	10.4556	0.134515	0.0492
670	22461.6	3144.07	1972.63	11.3867	0.139975	0.0508
671	21725.6	2769.2	2002.76	10.8478	0.127463	0.0512
672	23361.9	3702.88	2064.09	11.3183	0.158501	0.0499
673	22374.3	3282.34	2064.45	10.8379	0.146701	0.0506
674	22131.9	3185.63	2173.6	10.1822	0.143938	0.0508
675	22071.1	3428.42	2132.78	10.3485	0.155336	0.0509
676	23695.1	3014.12	2327.55	10.1803	0.127205	0.051
677	22754	3167.18	1984.17	11.4678	0.139192	0.0509
678	22824.9	3778.37	2053.69	11.1141	0.165537	0.0504
679	23968.7	3656.65	2427.27	9.87477	0.152559	0.0499
680	24607.7	3169.31	2233.86	11.0158	0.128793	0.0507
681	23452.8	2984.92	2390.54	9.81066	0.127274	0.0503
682	21895.6	2952.02	1956.29	11.1924	0.134823	0.0505
683	24029.9	3351.99	2099.32	11.4465	0.139492	0.0507
684	21946.7	2863.63	1780.32	12.3274	0.130481	0.0515
685	22069	2887.69	2086.89	10.5751	0.130848	0.0499
686	22905.2	3176.25	1990.73	11.5059	0.138669	0.0502
687	22246	3316.55	1926.03	11.5502	0.149085	0.0499
688	21753.5	3007.38	2033.8	10.696	0.138248	0.0496
689	24428.9	3422.93	2306.83	10.5898	0.140118	0.051
690	24084.2	3217.15	2197.95	10.9575	0.133579	0.0512
691	24758.1	3171.59	2139.16	11.5737	0.128103	0.0501
692	24509.2	2785.45	1902.58	12.8821	0.113649	0.0507
693	22597.8	2856.13	1922.96	11.7516	0.12639	0.0505
694	22213.2	3052.73	2147.61	10.3432	0.137429	0.0511
695	24656.5	3549.97	2207.06	11.1717	0.143977	0.0503
696	22657.4	3039.66	1891.23	11.9802	0.134158	0.0504
697	22223.7	3079.12	2107.63	10.5444	0.138551	0.0506
698	23803.3	2911.11	1865.35	12.7608	0.122299	0.0515
699	24140.3	3321.71	2184.61	11.0502	0.1376	0.0506
700	24093.3	3284.15	2133.82	11.2912	0.136309	0.0507
701	22742.4	3292.98	2101.39	10.8226	0.144795	0.0506
702	22008.2	3151.42	2120.27	10.3799	0.143193	0.0506
703	22135.1	2858.55	2019.06	10.9631	0.129141	0.0501
704	22135.3	3060.28	2149.11	10.2998	0.138253	0.0516
705	22444.8	3320.7	2164.78	10.3681	0.14795	0.0513
706	22258.4	3394.88	2374.9	9.37234	0.152521	0.0501
707	23124.8	3398.88	2107.13	10.9745	0.14698	0.0506
708	22260.2	2949.12	1936.81	11.4932	0.132484	0.0521
709	22684.1	3087.24	2181.37	10.399	0.136097	0.0509
710	21891.8	2958.17	2040.9	10.7265	0.135127	0.0502
711	22659.2	3077.82	2185.69	10.3671	0.135831	0.0515
712	23485.8	3310.63	2086.51	11.256	0.140963	0.0507
713	24130.6	3527.8	2372.41	10.1713	0.146196	0.0505
714	24446.2	3614.22	2080.85	11.7482	0.147844	0.0509
715	23659.2	3030.2	2102.72	11.2517	0.128077	0.0494
716	21657	2890.18	1795.64	12.0609	0.133452	0.052
717	23063.2	3081.64	2232.66	10.33	0.133617	0.0517
718	22050.3	3020.37	2078.29	10.6098	0.136977	0.0505
719	21813.9	3137.69	2204.9	9.89338	0.143839	0.0499
720	22055.5	3237.28	2022.21	10.9066	0.146778	0.0505
721	20616.3	2951.41	2006.15	10.2766	0.143159	0.0516
722	23785.1	3192.98	2178.96	10.9158	0.134243	0.0503
723	20037.1	2658.7	1523.42	13.1527	0.132689	0.0504
724	21310.6	2755.8	1784.91	11.9393	0.129316	0.0517
725	23393.9	2941.5	2056.84	11.3737	0.125738	0.0508
726	24670.8	3587.26	2161.4	11.4143	0.145405	0.0515
727	24209	3335.02	2325.61	10.4097	0.13776	0.0504
728	23215.5	3304.45	2224.66	10.4355	0.142338	0.0502
729	24245.7	3336.9	2109.3	11.4947	0.137629	0.0506
730	23518.9	2877	1987.28	11.8347	0.122327	0.0507
731	22582.2	2638.59	1897.94	11.8983	0.116844	0.0504
732	24148.8	3110.94	1874.84	12.8805	0.128824	0.0524
733	21488.3	3102.86	2170.01	9.90243	0.144397	0.0501
734	22684.8	3152.17	2028.56	11.1827	0.138955	0.0489
735	23563.4	3177.03	1885.68	12.496	0.134829	0.0506
736	23050.1	2982.78	2024.15	11.3876	0.129404	0.0513
737	21970.2	3080.11	2034.68	10.7979	0.140195	0.0493
738	22886.2	3222.94	1914.35	11.9551	0.140824	0.0503
739	24020.2	2979.04	2175.41	11.0417	0.124022	0.0503
740	23087.8	3095.35	2013.44	11.4669	0.134068	0.0512
741	22808.6	3442.63	2212.93	10.307	0.150935	0.0502
742	21632.5	2827.79	1836.03	11.7822	0.13072	0.0485
743	21799.3	3004.37	2019.03	10.7969	0.137819	0.0501
744	21508	3153.99	2136.5	10.0669	0.146642	0.0502
745	20461	2899.3	1759.75	11.6272	0.141699	0.0513
746	23466.7	3456.2	1996.26	11.7554	0.147281	0.0499
747	22174.4	3199.72	1981.83	11.1888	0.144298	0.0505
748	22869.4	3087.25	2182.98	10.4762	0.134995	0.05
749	22754.7	2930.49	2163.92	10.5155	0.128786	0.0513
750	23595.2	2819.79	2238.99	10.5383	0.119507	0.0501
751	22610	3043.3	2092.89	10.8032	0.1346	0.0506
752	23152.4	3270.07	1985.09	11.6631	0.141241	0.0513
753	23407.6	3088.73	2038.61	11.4821	0.131954	0.0509
754	23266.2	2869.98	2179.29	10.676	0.123354	0.0503
755	20640.1	2893.64	1808.57	11.4124	0.140195	0.0503
756	23851.2	3094.8	2221.25	10.7377	0.129754	0.0505
757	20595.4	2781.35	1752.96	11.7489	0.135047	0.0509
758	23390.9	3449.11	2084.74	11.22	0.147456	0.0492
759	26223.5	3709.8	2331.53	11.2473	0.141469	0.0487
760	23357.5	3643.91	2046.99	11.4106	0.156006	0.0506
761	21804.1	3012.12	2224.49	9.80182	0.138145	0.051
762	22492.8	3083.06	1753.51	12.8273	0.137069	0.0516
763	23950.8	3026.98	1990.85	12.0304	0.126383	0.05
764	23874	3227.7	2223.79	10.7357	0.135197	0.0494
765	24710.1	3200.52	2167.35	11.401	0.129523	0.0493
766	23763.7	3320.09	2237.91	10.6187	0.139713	0.0501
767	20861	3045.08	1981.09	10.5301	0.14597	0.0501
768	20398.1	2762.91	1644.38	12.4047	0.135449	0.0507
769	21064.1	2856.59	1944.1	10.8349	0.135614	0.0497
770	21310	2400.83	2124.41	10.0311	0.112662	0.0491
771	21380.8	2827.8	1713.55	12.4775	0.132258	0.049
772	22443	2707.43	2069.27	10.8458	0.120636	0.0509
773	22280.1	3496.82	2247.05	9.91528	0.156948	0.0511
774	22376.8	3420.97	2121.43	10.548	0.152881	0.0503
775	22022.4	2895.89	2010.14	10.9557	0.131498	0.0502
776	22266	2830.99	2112.63	10.5395	0.127144	0.0517
777	21981.4	2554.14	2133.93	10.3009	0.116196	0.0516
778	23076.8	3080.89	1921.53	12.0096	0.133506	0.0493
779	23299.5	2888.52	2038.9	11.4275	0.123973	0.0509
780	23406.2	3170.87	2078.92	11.2588	0.135471	0.0509
781	21775.2	3090.12	2171.56	10.0275	0.14191	0.0509
782	21188	2889.43	2110.89	10.0375	0.136371	0.0501
783	21529.6	2967.19	1901.34	11.3233	0.13782	0.0499
784	21513.9	2634.35	1756.15	12.2506	0.122449	0.0502
785	23240.4	3098.47	2135.85	10.8811	0.133322	0.0508
786	22201.1	3461.49	2157.06	10.2923	0.155915	0.0506
787	22114.3	3480.53	2026.93	10.9102	0.157389	0.0507
788	23126.9	2944.47	1856.75	12.4555	0.127318	0.0509
789	23321.7	3372.89	2181.32	10.6916	0.144625	0.0513
790	23366.6	3016.77	2088.02	11.1908	0.129106	0.0505
791	22902.5	3044.49	2026.6	11.301	0.132933	0.052
792	24342.6	3570.02	2095.88	11.6145	0.146657	0.0501
793	24107.2	2945.16	1966.21	12.2608	0.122169	0.0502
794	22216.6	3254.56	1853.15	11.9885	0.146492	0.0506
795	23717.3	3390.78	2122.06	11.1765	0.142967	0.0506
796	23256.9	2988.7	2148.15	10.8265	0.128508	0.0504
797	23193.5	3310.7	2151.11	10.7821	0.142742	0.0503
798	23606	3002.1	2009.44	11.7476	0.127175	0.0507
799	22114.5	2991.73	2145.35	10.3081	0.135284	0.0519
800	23257.7	3191.57	1996.21	11.6509	0.137226	0.0511
801	23448.1	3515.48	2053.42	11.4191	0.149926	0.0506
802	25108.8	3248.35	2155.53	11.6485	0.129371	0.0509
803	24615.7	3011.27	2099.36	11.7253	0.122331	0.0498
804	21718.8	2987.37	2129.96	10.1968	0.137548	0.0513
805	21664.8	2659.28	1817.73	11.9186	0.122746	0.0515
806	21779.9	3018.61	1876.21	11.6085	0.138596	0.0508
807	23309.9	3272.28	2024.41	11.5144	0.140382	0.0512
808	21738.7	3138.89	2283.89	9.51826	0.144392	0.0507
809	23522.8	3231.14	2042.81	11.515	0.137362	0.0498
810	23544.8	2937.24	2003.84	11.7498	0.124751	0.0498
811	23393.6	3077.98	1958.29	11.9459	0.131574	0.0508
812	22385.2	3314.23	2056.91	10.8829	0.148054	0.0511
813	21632.6	3074.38	1868.54	11.5773	0.142118	0.0511
814	19979.1	2891.93	1983.05	10.0749	0.144748	0.05
815	21624.7	3393.65	1989.4	10.8699	0.156934	0.0481
816	23082.4	3224.9	1964.05	11.7524	0.139713	0.0495
817	21990	2716.22	2045.4	10.7509	0.123521	0.0517
818	23827.3	3206.79	1888.21	12.619	0.134585	0.0509
819	23769.7	2841.63	2163.85	10.9849	0.119548	0.049
820	23492.9	3372.78	2294.26	10.2399	0.143566	0.0506
821	20856.8	3017.24	1889.04	11.041	0.144664	0.0507
822	22497.6	3392.15	1995.2	11.2758	0.150779	0.0504
823	20165.5	2745.3	1739.87	11.5903	0.136138	0.0493
824	21410	3227.29	1902.19	11.2555	0.150737	0.051
825	21504.1	3374	2036.77	10.558	0.1569	0.0504
826	23343.4	3655.36	2124.19	10.9893	0.15659	0.0505
827	22983.2	3371.92	2291.97	10.0277	0.146713	0.05
828	23633.4	2940.74	2145.65	11.0145	0.124432	0.05
829	21638.7	2824.61	1830.27	11.8227	0.130535	0.0502
830	23861.9	3241.45	2307.91	10.3392	0.135842	0.0514
831	24845.7	3383.79	2168.87	11.4556	0.136192	0.0501
832	24148.1	3262.77	2336.99	10.333	0.135115	0.0495
833	23983.6	3210.49	2170.24	11.0511	0.133862	0.0498
834	24415.9	3417.1	2195.96	11.1186	0.139954	0.0508
835	22265.3	3087.24	1914.05	11.6326	0.138657	0.0512
836	21843.6	2971.83	1828.46	11.9464	0.13605	0.0512
837	25160.4	3320.59	2450.43	10.2677	0.131977	0.0508
838	20635.4	2891.16	1959.92	10.5287	0.140107	0.0518
839	22298.3	3242.54	2045.09	10.9033	0.145417	0.0499
840	24756.7	3511.21	2191.85	11.2949	0.141828	0.0507
841	24091.7	3407.58	2454.34	9.81595	0.141442	0.0508
842	21741.9	3160.88	1925.77	11.29	0.145382	0.0501
843	22705	3188.01	2011.65	11.2868	0.14041	0.0509
844	21553.5	2701.71	1826.48	11.8006	0.125349	0.0517
845	23356	3207.83	2167.54	10.7754	0.137345	0.0498
846	24558.6	3374.27	2193.25	11.1974	0.137397	0.0509
847	22768.3	3242.84	2228.28	10.2179	0.142428	0.05
848	22406.4	2913.47	2164	10.3541	0.130029	0.0506
849	22605	2981.67	1935.86	11.677	0.131903	0.0491
850	24268.5	3188.54	2014.6	12.0463	0.131386	0.0496
851	23325.9	3175.48	1937.52	12.039	0.136136	0.0512
852	22160.3	3238.54	1859.34	11.9183	0.146142	0.0516
853	20177.6	3045.31	1918.67	10.5165	0.150925	0.0516
854	20941.7	3164.09	1955.7	10.708	0.151091	0.0506
855	23568.7	3116.92	2068.46	11.3943	0.132248	0.0515
856	22107.2	2820.73	2144.28	10.3099	0.127593	0.0505
857	22499.1	2940.71	2065.43	10.8932	0.130703	0.05
858	22755.1	2803.35	2020.86	11.2601	0.123197	0.0504
859	22406.1	3489.3	2249.64	9.95987	0.15573	0.0507
860	21852.7	3207.85	2150.11	10.1635	0.146794	0.0503
861	22525	3091.55	1915.67	11.7583	0.13725	0.0511
862	19963.6	2981.64	1975.11	10.1075	0.149354	0.0507
863	19869	2699.17	1690.64	11.7524	0.135849	0.0496
864	19376.2	2880.97	1790	10.8247	0.148686	0.0507
865	22297.2	3327.56	1923.64	11.5911	0.149237	0.0509
866	23100	3061.66	2131.94	10.8352	0.132539	0.0515
867	20632.1	2726.05	2178.47	9.47092	0.132127	0.0503
868	23299.1	3040.31	2255.23	10.3311	0.13049	0.0502
869	23954.6	3198.52	2258.89	10.6046	0.133524	0.0513
870	23776.9	3057.33	2038.17	11.6658	0.128584	0.0509
871	24739.8	3539.45	2263.71	10.9289	0.143067	0.0503
872	23564.9	3242.58	1931.94	12.1975	0.137602	0.0512
873	24481.9	3383.4	2409.73	10.1596	0.1382	0.0494
874	21856.1	3130.07	1992.23	10.9706	0.143213	0.0514
875	20622.4	3002.59	1738.13	11.8647	0.145599	0.0518
876	21115.3	2918.64	1815.96	11.6276	0.138224	0.0519
877	21166.8	2845.51	1938.22	10.9207	0.134433	0.0494
878	21834	2905.99	1988.08	10.9825	0.133095	0.0495
879	23638.9	3123.95	2149.47	10.9975	0.132153	0.0513
880	23234.2	2893.86	2122.12	10.9486	0.124552	0.0501
881	24478.1	3607.68	2119.16	11.5509	0.147384	0.0508
882	23793.8	3207.26	2036.59	11.6831	0.134794	0.0506
883	23972.1	2887.54	1933.37	12.3991	0.120454	0.0518
884	21674.4	2608.4	1828.78	11.8518	0.120344	0.0514
885	22052.1	2803.88	1856.5	11.8783	0.127148	0.05
886	23776.6	2884.65	1897.82	12.5284	0.121323	0.0512
887	23345.2	3488.88	2296.62	10.165	0.149447	0.0505
888	23134.9	3386.74	1915.43	12.0782	0.146391	0.0522
889	22057.2	3179.19	1741.81	12.6634	0.144134	0.0494
890	23568.7	3146.24	2074.83	11.3593	0.133492	0.0506
891	23594.2	3016.84	2067.24	11.4134	0.127863	0.0492
892	22566.3	3267.71	2292.4	9.84397	0.144805	0.0509
893	21728.9	3018.54	2280.22	9.52928	0.138918	0.0496
894	22049.5	2857.17	2004.5	11	0.12958	0.0515
895	21812.3	2899.37	1901.22	11.4728	0.132924	0.0519
896	21548.3	2997.05	2054.66	10.4875	0.139085	0.051
897	22454.4	3137.88	2129.48	10.5446	0.139744	0.0514
898	22312.9	3127.09	2045.1	10.9104	0.140147	0.0501
899	22486	3419.21	2040.21	11.0214	0.152059	0.0519
900	22891.1	3295.77	2291.3	9.99044	0.143976	0.0492
901	19402.5	2516	1837.36	10.56	0.129674	0.0503
902	20566.2	2802.92	1855.84	11.0819	0.136288	0.0508
903	20402.9	2822.69	1805.64	11.2995	0.138348	0.0513
904	22032	3218.74	2269.09	9.7096	0.146094	0.0493
905	21057	3077.1	1890.5	11.1383	0.146132	0.0501
906	22283.4	3112.23	2030.38	10.975	0.139665	0.0509
907	23542.7	3384.29	1949.28	12.0776	0.143752	0.0499
908	24260.2	3271.99	2135.2	11.362	0.134871	0.0513
909	24987.5	3321.61	2227.56	11.2174	0.132931	0.0498
910	24644.8	2835.43	2350.25	10.486	0.115052	0.0497
911	23971.3	3142.78	2179.65	10.9978	0.131106	0.0504
912	23512.6	2787.86	2129.37	11.042	0.118569	0.0517
913	21205.6	3024.28	2012.49	10.537	0.142617	0.0502
914	21337.3	2937.17	1773.15	12.0335	0.137654	0.0517
915	20377.3	2615.89	1788.26	11.3951	0.128372	0.0504
916	20652.9	2715.49	1880.24	10.9842	0.131482	0.0506
917	23139	3073.18	2016.63	11.4741	0.132813	0.0487
918	23406.7	2892.64	2204.39	10.6182	0.123582	0.0515
919	23582.5	3169.04	2196.39	10.737	0.134381	0.0494
920	24389.2	3516.96	2283.51	10.6806	0.144201	0.0503
921	22975.7	3369.22	2113.09	10.8731	0.146642	0.0507
922	24385.4	3330.98	2125.02	11.4754	0.136597	0.05
923	22984.1	2737.17	2008.18	11.4452	0.11909	0.0498
924	24300.6	2831.25	2037.76	11.9252	0.116509	0.0489
925	23141.8	3345.23	2096.72	11.0372	0.144553	0.0503
926	22927.8	3165.26	2025.74	11.3182	0.138053	0.0506
927	22078.7	3272.26	2176.99	10.1418	0.148209	0.05
928	22661.2	3053.08	2224.35	10.1878	0.134727	0.0515
929	22716.3	3421.76	1978.63	11.4809	0.15063	0.0502
930	22660.1	2952.43	1925.84	11.7663	0.130292	0.0502
931	22491	3111.51	2044.8	10.9991	0.138345	0.0518
932	22593.1	2889.92	1984.44	11.3851	0.127912	0.0497
933	22922.2	3117.6	2185.3	10.4893	0.136008	0.0505
934	22954.8	3052.77	1953.74	11.7491	0.132991	0.0502
935	22621.3	3309.43	2075.93	10.897	0.146297	0.0506
936	22380	2928	1974.71	11.3333	0.130831	0.0518
937	22045.5	2816.73	2210.96	9.97104	0.127769	0.0499
938	22521.1	3293.7	2029.07	11.0992	0.146249	0.051
939	22279.1	3493.76	2154.47	10.3409	0.156818	0.0513
940	17092.3	2343.99	1637.23	10.4398	0.137137	0.0509
941	21118.9	2962.5	1899.72	11.1168	0.140277	0.0503
942	22430.5	3404.31	2004.78	11.1885	0.151771	0.0509
943	23604.6	3153.29	2040.39	11.5687	0.133588	0.0513
944	20256.7	2617.14	1819.45	11.1334	0.129199	0.0505
945	23039.3	3541.02	2107.64	10.9313	0.153695	0.0506
946	25150.5	3506.12	2152.05	11.6868	0.139406	0.0511
947	23918	3254.89	2261.76	10.5749	0.136086	0.0497
948	24362.2	3231.63	2220.34	10.9722	0.13265	0.0508
949	22240.8	3111	1968.6	11.2978	0.139878	0.0514
950	23809.2	3631.16	2262.61	10.5229	0.152511	0.0517
951	21776.8	2829.58	2027.93	10.7384	0.129936	0.0508
952	21732	2854.92	1756.12	12.375	0.13137	0.0506
953	22106.3	3097.1	1931.25	11.4466	0.1401	0.0509
954	22652.3	3080.74	1931.53	11.7277	0.136001	0.0496
955	22007.5	2918.4	2195.71	10.023	0.132609	0.0489
956	23139.6	3247.97	2338.48	9.89514	0.140364	0.0495
957	23731	3312.69	2052.16	11.5639	0.139594	0.0494
958	23594.2	3232.32	2209.29	10.6796	0.136996	0.0519
959	22519.2	3190.35	2245.74	10.0275	0.141673	0.0503
960	23244.2	3320.72	2128.41	10.9209	0.142862	0.0511
961	23465	3256.47	2380.74	9.85618	0.13878	0.0504
962	22293.7	3131.88	1919.46	11.6146	0.140483	0.0495
963	22884.6	3377.63	2083.28	10.9849	0.147594	0.0492
964	23654.8	3003.76	2041.97	11.5843	0.126983	0.0506
965	22763.8	3265.55	2034.35	11.1897	0.143454	0.0499
966	22629	3344.96	2136.22	10.593	0.147818	0.0514
967	21931	3219.37	2084.47	10.5211	0.146795	0.0509
968	21968.4	3264.36	2078.6	10.5688	0.148594	0.052
969	23482.4	2867.45	2079.58	11.2919	0.12211	0.0493
970	22783.6	3107.97	2138.1	10.656	0.136412	0.0504
971	22638.8	3006.46	2273.59	9.95731	0.132801	0.0512
972	23344.8	3187.73	2180.77	10.7049	0.13655	0.0509
973	22541.6	3524.03	2032.41	11.0911	0.156334	0.0517
974	22511.6	3037.85	2212.5	10.1748	0.134946	0.051
975	23205.8	3184.33	2089.76	11.1046	0.137221	0.0518
976	23026.5	3366.46	2258.24	10.1967	0.146199	0.0516
977	22811.7	3356.36	2153.65	10.5921	0.147133	0.0508
978	23605.1	3470.03	2291.83	10.2997	0.147004	0.0497
979	19601.2	2760.58	1812.04	10.8172	0.140838	0.0505
980	21778.9	3158.2	2416.52	9.01251	0.145012	0.0509
981	23260.9	3460.58	2005.97	11.5958	0.148772	0.0492
982	22785.4	3047.2	1878.16	12.1318	0.133735	0.0505
983	22220.5	2968.28	1905.48	11.6614	0.133583	0.0504
984	23229.4	3341.35	2045.43	11.3568	0.143841	0.0503
985	24205.5	3686.69	2302.19	10.5141	0.152308	0.0507
986	24488.5	3480.85	2120.11	11.5506	0.142142	0.0492
987	24900.3	3450.91	2174.17	11.4528	0.138589	0.0501
988	24531.3	2796.86	2035.2	12.0535	0.114012	0.049
989	23048.6	3212.87	2010.29	11.4653	0.139396	0.0505
990	23277.7	2863.34	1813.75	12.834	0.123008	0.0507
991	22360.6	3093.54	1950.76	11.4625	0.138348	0.0499
992	24007.7	3294.64	2091.23	11.4802	0.137233	0.0497
993	23710.4	3096.38	2081.13	11.393	0.130592	0.0519
994	20564.4	2860.3	1897.99	10.8348	0.13909	0.0506
995	21865.5	2835.88	1947.3	11.2286	0.129697	0.051
996	22809.9	2901.55	2227	10.2424	0.127206	0.0506
997	24177	3272.1	2125.05	11.3772	0.135339	0.0511
998	23263.2	3358.67	2126.62	10.939	0.144377	0.0506
999	23115.9	3346.7	2246.52	10.2897	0.144779	0.0507
1000	24727.9	3529.7	2255.45	10.9637	0.142742	0.0508
1001	23229.1	2889.43	2015.95	11.5226	0.124389	0.0516
1002	23927.4	2732.41	2168.85	11.0323	0.114196	0.0495
1003	23734.9	3353.98	2088.82	11.3628	0.14131	0.051
1004	24364.8	2997.62	2133.52	11.42	0.123031	0.0511
1005	23728.2	3278.79	2172.97	10.9197	0.138181	0.0501
1006	22787.1	3262.21	2146.51	10.6159	0.143161	0.0496
1007	21903.9	3136.35	1967.92	11.1305	0.143187	0.0508
1008	23195	3123.75	1956.13	11.8576	0.134673	0.0492
1009	22957	2671.14	2117.4	10.8421	0.116354	0.0511
1010	22512.4	2988.45	1890.67	11.9071	0.132747	0.052
1011	22464.8	3069.12	2125.32	10.5701	0.136619	0.0513
1012	22777.5	3374.95	2139.01	10.6486	0.148171	0.0508
1013	23173.3	3061.37	2169.47	10.6815	0.132108	0.0493
1014	22052.8	2885.79	1912.11	11.5332	0.130858	0.0511
1015	21938.7	3519.43	2271.27	9.65924	0.160421	0.0516
1016	21772.3	3263.56	2279.97	9.54938	0.149895	0.0498
1017	22739.6	3255.01	2121.22	10.7201	0.143143	0.0495
1018	22979.8	3106.97	2066.64	11.1194	0.135204	0.0506
1019	23571.1	3453.61	2113.3	11.1537	0.146519	0.0518
1020	22468.9	3317	2290.42	9.80994	0.147627	0.0512
1021	23920.6	3117.66	2359.29	10.1389	0.130334	0.0516
1022	23026.4	3183.38	1932.52	11.9152	0.138249	0.0497
1023	24296.4	3322.07	2208.14	11.0031	0.136731	0.0521
1024	24061.7	3126.35	2493.58	9.64948	0.129931	0.051
1025	23406.1	3267.83	2258.1	10.3654	0.139614	0.0506
1026	24516.8	3288.25	2132.45	11.497	0.134122	0.05
1027	23555.1	2883.38	2195.78	10.7274	0.12241	0.0497
1028	23506.2	2875.28	2097.61	11.2062	0.12232	0.0506
1029	22570.9	3052.33	2081.96	10.8412	0.135233	0.0501
1030	23511.6	3109.27	1704.35	13.7951	0.132244	0.0512
1031	24117.1	3332.09	1891.25	12.7519	0.138163	0.0503
1032	24287.3	3307.6	2109	11.5161	0.136186	0.051
1033	20771.7	2904.7	1998.74	10.3924	0.139839	0.0505
1034	18926.3	2652.72	1606.64	11.7801	0.14016	0.0488
1035	18851.5	2325.22	1839.67	10.2472	0.123344	0.0499
1036	20572.4	2732.05	1728.43	11.9024	0.132802	0.0488
1037	22986	3081.87	1996.48	11.5133	0.134076	0.0499
1038	22527.5	3421.84	2190.82	10.2827	0.151896	0.0508
1039	24387.7	3231.78	2235.51	10.9092	0.132517	0.0503
1040	22761.3	3250.64	2001.85	11.3701	0.142814	0.0511
1041	23233.9	2531.38	1968.51	11.8028	0.108952	0.0505
1042	23057.9	2886.07	2174.27	10.6049	0.125167	0.0501
1043	22779.1	2968.51	1814.15	12.5563	0.130317	0.0506
1044	22495.2	2680.11	1974.38	11.3936	0.119141	0.051
1045	23450.5	3359.5	2255.52	10.3969	0.143259	0.0502
1046	21134.8	2948.89	2186.17	9.66748	0.139528	0.0511
1047	22225.6	2974.76	2089.33	10.6377	0.133844	0.0514
1048	22712.7	2744.42	2092.05	10.8567	0.120832	0.0518
1049	23818	3120.1	1990.53	11.9656	0.130998	0.0517
1050	24269	3361.37	1954.07	12.4197	0.138504	0.0492
1051	24328.1	3247.74	2223.16	10.943	0.133498	0.0487
1052	22655.5	3340.56	2341.07	9.67743	0.14745	0.0522
1053	22500.3	2853.59	1934.22	11.6328	0.126825	0.0513
1054	23230.8	3508.56	2333.61	9.95489	0.151031	0.0509
1055	23076.7	3516.62	2388.02	9.66354	0.152389	0.0504
1056	22716.6	3400.4	2115.42	10.7386	0.149688	0.0502
1057	20788.7	2887.2	1734.75	11.9837	0.138883	0.05
1058	22035.1	3007.81	1889.1	11.6644	0.136501	0.0511
1059	21668.8	3324.84	2081.09	10.4123	0.153439	0.0514
1060	22155.4	2928.98	2155.37	10.2792	0.132201	0.0487
1061	23650.6	3113.31	2259.33	10.468	0.131637	0.0499
1062	23110.2	2935.79	2107.93	10.9635	0.127034	0.0503
1063	22717.3	3091.17	2139.37	10.6187	0.136071	0.0507
1064	24211.9	3407.39	2093.17	11.5671	0.140732	0.0497
1065	22314.2	3002.39	2022.47	11.0332	0.13455	0.0502
1066	22028.4	3001.41	2056.19	10.7132	0.136252	0.0497
1067	22624.5	2349.64	1822.47	12.4142	0.103854	0.0492
1068	20814	2803.21	1821.45	11.4272	0.134679	0.0491
1069	22189.8	2802.99	1896.32	11.7015	0.126319	0.0514
1070	24615.8	3084.19	2188.2	11.2493	0.125293	0.0496
1071	23449.8	3179.76	1995.78	11.7497	0.135598	0.0509
1072	23272.3	3193.4	2045.25	11.3787	0.137219	0.0503
1073	19721.6	2803.3	1753.13	11.2494	0.142143	0.0514
1074	17607.8	2506.33	1824.4	9.6513	0.142342	0.0489
1075	21191.6	3267.21	2002.86	10.5807	0.154175	0.0484
1076	22281.9	2941.8	2017.25	11.0457	0.132027	0.0502
1077	21892.9	3009.26	1879.35	11.6492	0.137453	0.05
1078	23384.3	3118.16	1989.05	11.7566	0.133344	0.0498
1079	22893.2	3144.17	2114.93	10.8246	0.137341	0.0503
1080	23676.8	3051.03	1951.85	12.1305	0.128861	0.0516
1081	22819.1	3070.77	1825.66	12.4991	0.13457	0.0511
1082	22631	2824.31	2272.4	9.95907	0.124798	0.0518
1083	22207.9	3065.68	1815.64	12.2314	0.138045	0.0509
1084	22247	3103.26	2108.82	10.5495	0.139491	0.0504
1085	22316.7	3674.39	2247.31	9.93041	0.164648	0.0512
1086	21786.6	3016.99	1988.37	10.957	0.138479	0.0502
1087	23141.6	2727.48	2192.29	10.5559	0.117861	0.0502
1088	23228.7	3430.22	2193.6	10.5893	0.147672	0.0504
1089	24484.1	3467.14	2172.79	11.2685	0.141608	0.0497
1090	23522.8	3224.43	2181.3	10.7838	0.137077	0.0507
1091	23457.5	3252.68	2407.04	9.74538	0.138663	0.0511
1092	22336.2	2849.25	2202.16	10.1429	0.127562	0.0503
1093	23804.4	3495.08	2280.01	10.4405	0.146825	0.0508
1094	22315.6	3216.68	2045.65	10.9088	0.144145	0.0508
1095	23373.5	3555.87	2400.09	9.73857	0.152133	0.0509
1096	23172.6	3373.67	2101.81	11.0251	0.145589	0.0514
1097	23908.1	3343.86	2099.67	11.3866	0.139863	0.0514
1098	19771.1	2672.28	1708.41	11.5728	0.135161	0.0509
1099	22839.7	3320.56	2160.93	10.5694	0.145385	0.0505
1100	22832.2	3077.51	2364.31	9.65702	0.134788	0.0499
1101	21176.9	3010.5	1793.76	11.8059	0.14216	0.0489
1102	20185.2	2582.32	1693.54	11.9189	0.127931	0.0503
1103	21513.5	2833.39	1842.28	11.6776	0.131703	0.0507
1104	22257.7	3149.78	2049.63	10.8594	0.141514	0.0509
1105	20644.5	2748.35	1762.3	11.7145	0.133127	0.0518
1106	17942.3	2596.65	1721.84	10.4204	0.144723	0.05
1107	20206.4	2640.52	1762.56	11.4642	0.130678	0.0502
1108	20919.3	2799.97	2001.44	10.4521	0.133846	0.0505
1109	23217.5	3331.17	1830.62	12.6828	0.143477	0.0506
1110	23406.9	3228.68	1960.15	11.9414	0.137938	0.05
1111	24805.6	3382.43	2169.88	11.4318	0.136358	0.0493
1112	23782.5	3403.89	1896.89	12.5376	0.143126	0.0509
1113	20494.4	3055.09	2052.89	9.98324	0.149069	0.0505
1114	22670.7	3334.74	2281.87	9.93514	0.147095	0.0505
1115	22830.5	3182.15	2083.22	10.9593	0.139381	0.0497
1116	23754.4	3194.22	1908.57	12.4461	0.134469	0.0496
1117	24759.2	3297.26	2127.71	11.6365	0.133173	0.0509
1118	23723.9	3667.79	2359.69	10.0538	0.154603	0.0509
1119	23575.6	3267.48	2065.34	11.4149	0.138595	0.0495
1120	23243.4	3273.29	2147.68	10.8226	0.140827	0.0505
1121	22419.6	2978.08	2146.95	10.4425	0.132834	0.0517
1122	23950.5	3146.66	2197.33	10.8998	0.131382	0.0506
1123	22498.7	2967.82	1934.89	11.6279	0.13191	0.0497
1124	22262.2	2802.84	2254.25	9.87565	0.125901	0.0511
1125	23162.7	3251.94	2358.82	9.8196	0.140396	0.0516
1126	20946.9	2837.86	2248.96	9.31406	0.135479	0.0491
1127	23473.7	2801.53	2211.43	10.6147	0.119347	0.0509
1128	24673.3	3146.82	2305.99	10.6996	0.12754	0.0512
1129	23536.8	3172.41	2069.22	11.3747	0.134785	0.0499
1130	24643.9	3346.94	1907.05	12.9225	0.135812	0.0496
1131	23854.2	3432.9	2089.94	11.4138	0.143912	0.0507
1132	22903.6	3153.38	2251.29	10.1736	0.13768	0.0509
1133	21797	3046.15	2125.66	10.2543	0.139751	0.0521
1134	23182	3483.25	2048.38	11.3172	0.150257	0.0514
1135	24563.2	3549.48	2332.31	10.5317	0.144504	0.0509
1136	25246.3	3362.92	2278.3	11.0812	0.133204	0.0501
1137	20807.3	3072.04	2003.7	10.3845	0.147642	0.0507
1138	22820.7	3160.38	1945.68	11.7289	0.138488	0.0511
1139	21532.3	2830.69	2172.62	9.91075	0.131462	0.0502
1140	20417.7	2856.44	1988.1	10.27	0.1399	0.0506
1141	20547.9	2924.78	2024.06	10.1519	0.142339	0.0509
1142	19096.8	2799.7	1902.83	10.036	0.146606	0.0502
1143	18407.9	2812.18	1888.62	9.74674	0.152771	0.0495
1144	18953.4	2149.91	1786.19	10.6111	0.113431	0.0495
1145	17176.9	2345.33	1488.37	11.5407	0.13654	0.0517
1146	21625.2	2906.05	1750.4	12.3544	0.134383	0.0487
1147	23397.8	3061.86	1999.02	11.7046	0.130861	0.0493
1148	25309.9	3544.35	2237.28	11.3128	0.140038	0.0504
1149	23179.5	3131.09	2346.52	9.87824	0.13508	0.0498
1150	23468.9	3244.51	1955.74	12	0.138247	0.0504
1151	24459	3622.8	2261.26	10.8165	0.148117	0.051
1152	22565.5	3077.58	1940.69	11.6276	0.136384	0.0509
1153	22530.5	3235.85	2166.23	10.4008	0.143621	0.051
1154	23771.1	3334.44	2143.5	11.0898	0.140273	0.0497
1155	23743.5	3061.37	2165.21	10.9659	0.128935	0.0508
1156	23512.9	2832.21	1757.69	13.3772	0.120453	0.05
1157	22914.5	3046.47	1943.49	11.7904	0.132949	0.0507
1158	23055.8	3314.72	2176.84	10.5914	0.143769	0.0502
1159	23594	3376.01	2375.09	9.93397	0.143087	0.0508
1160	22480.6	3034.2	2252.16	9.98178	0.13497	0.0507
1161	23718.6	3230.91	2298.76	10.318	0.136218	0.0507
1162	23505.1	3026.12	2117.53	11.1002	0.128743	0.0496
1163	23248.8	2786.99	1896.85	12.2566	0.119876	0.05
1164	23079.8	2845.52	2001.11	11.5335	0.12329	0.0512
1165	23236	3403.74	2120.07	10.96	0.146485	0.0508
1166	22345.8	3140.03	2093	10.6764	0.14052	0.0521
1167	22392.8	3011.09	1782.4	12.5632	0.134467	0.0508
1168	25699.4	3366.34	2137.14	12.0251	0.130989	0.0498
1169	25080.4	2930.51	2264.97	11.0732	0.116844	0.0513
1170	24094.1	2959.01	2071.69	11.6301	0.122811	0.0501
1171	22853.6	3074.81	2087.29	10.9489	0.134544	0.0507
1172	22035.5	3307.14	2264.03	9.73288	0.150083	0.0511
1173	22926.8	3210.15	2144.64	10.6903	0.140017	0.0492
1174	23904.2	3080.69	2124.07	11.254	0.128877	0.0497
1175	23544.5	3673.55	2390.93	9.84741	0.156026	0.05
1176	24582.4	3595.75	2331.24	10.5448	0.146273	0.0508
1177	25861.3	3322.04	2030.3	12.7377	0.128456	0.0512
1178	20329.6	2897.8	1823.06	11.1513	0.142541	0.0503
1179	20681.9	2727.72	2378.8	8.69426	0.131889	0.0483
1180	21683.4	2632.28	2406.46	9.01052	0.121396	0.0496
1181	17827.3	2283.4	1805.44	9.87424	0.128084	0.0484
1182	18942.4	2016.89	1938.38	9.77226	0.106475	0.0491
1183	19986	2439.34	2035.05	9.82091	0.122052	0.0509
1184	21953.7	2735.03	1725.9	12.7202	0.124582	0.0504
1185	25061.5	3097.89	2158.5	11.6106	0.123612	0.0499
1186	25232.2	3840.36	2181.34	11.5673	0.152201	0.0493
1187	24187.3	3257.89	2030.1	11.9143	0.134694	0.0505
1188	25400.3	3441.43	2202.92	11.5303	0.135488	0.0484
1189	23370.6	3232.86	1963.43	11.903	0.13833	0.0494
1190	22853.6	3063.8	2094.39	10.9118	0.134062	0.0505
1191	24074.9	3438.85	2053.3	11.725	0.14284	0.0512
1192	22794.6	3125.77	2236.68	10.1913	0.137128	0.0506
1193	23430.1	3176.2	2008.75	11.664	0.135561	0.0506
1194	23997	3382.96	2030.66	11.8174	0.140974	0.0509
1195	24485.4	3061.96	1806.99	13.5504	0.125053	0.0501
1196	23429.9	3017.71	2126.17	11.0198	0.128797	0.0493
1197	21123.6	3122.16	1841.01	11.4739	0.147804	0.0507
1198	21977.8	3190.06	2069.98	10.6174	0.145149	0.0497
1199	23307.9	3477.51	2372.99	9.82216	0.149199	0.0506
1200	22097.7	2774.94	2006.39	11.0137	0.125576	0.0511
1201	22528.6	2871.59	2048.64	10.9969	0.127464	0.0494
1202	21771	2781.12	1885.11	11.5489	0.127744	0.0516
1203	23879.4	3139.17	2292.24	10.4175	0.131459	0.0497
1204	23469.3	3043.89	2247.13	10.4441	0.129697	0.0493
1205	22673.6	3228.55	2169.97	10.4488	0.142393	0.0504
1206	23061.7	3056.5	2030.51	11.3576	0.132536	0.0509
1207	22599.7	2923.66	2179.64	10.3685	0.129367	0.051
1208	23446.6	3062.5	2037.6	11.507	0.130616	0.0496
1209	22921.6	2880.05	1958.93	11.7011	0.125648	0.0499
1210	22761.5	2735.88	2003.74	11.3595	0.120198	0.0504
1211	22161.8	3081.88	2208.55	10.0346	0.139063	0.052
1212	21973.2	2943.42	2093.24	10.4972	0.133955	0.0517
1213	24305.1	3266.98	2362.92	10.286	0.134415	0.0504
1214	23781.1	3441.23	2254.62	10.5477	0.144704	0.0501
1215	23659.4	3402.47	2173.89	10.8834	0.14381	0.0503
1216	23197.5	3196.63	1934.28	11.9928	0.1378	0.0495
1217	19752.4	2796.16	1891.97	10.4401	0.14156	0.0513
1218	18034.4	2513.31	2195.43	8.21451	0.139362	0.0497
1219	19188.5	2791.62	2496.93	7.68483	0.145484	0.0488
1220	21134.2	2819.81	2278.58	9.27515	0.133424	0.0508
1221	22215.2	2838.18	2272.88	9.77406	0.127758	0.0489
1222	23456.6	3192.43	2080.03	11.2771	0.136099	0.0495
1223	24526	2960.75	2018.14	12.1528	0.120719	0.0504
1224	24612	3274.31	2028.37	12.1339	0.133037	0.0514
1225	24646.6	3340.39	2110.05	11.6806	0.135532	0.0509
1226	24452.8	3597.32	2038.04	11.9982	0.147113	0.0512
1227	25665.8	3525.5	2153.88	11.9161	0.137362	0.0499
1228	24216.3	3137.75	2122.09	11.4116	0.129572	0.0513
1229	22778.5	3097.27	2018.87	11.2828	0.135973	0.051
1230	23955.9	3080.09	2005.68	11.944	0.128574	0.0509
1231	23655.2	3341.76	2047.07	11.5556	0.14127	0.0497
1232	24925	3282.19	2361.21	10.556	0.131683	0.0503
1233	24066.4	3752.87	2236.95	10.7586	0.155938	0.0506
1234	23064.4	3154.66	2064.58	11.1715	0.136776	0.051
1235	24530.4	3135.56	2150.13	11.4088	0.127823	0.0506
1236	21907.8	2875.73	1947.65	11.2483	0.131265	0.0492
1237	22425.1	3103.19	2139.43	10.4818	0.13838	0.0517
1238	21508.4	3060.58	1888.47	11.3893	0.142297	0.0509
1239	22219.5	3013.61	2120.07	10.4805	0.135629	0.0506
1240	21696.1	3128.59	2057.4	10.5454	0.144201	0.0514
1241	23337.4	3026.37	2140.49	10.9028	0.129679	0.0503
1242	23654.2	2258.05	2284.79	10.3529	0.0954607	0.0507
1243	23462.5	2817.2	2028.73	11.5651	0.120072	0.0507
1244	23003.3	3241.05	2113.02	10.8865	0.140895	0.0503
1245	23939.5	3396.09	2174.66	11.0084	0.141862	0.0506
1246	23319.9	3288.49	2181.67	10.689	0.141017	0.0513
1247	22729.5	3093.7	2172.67	10.4615	0.13611	0.0505
1248	24059.9	2659.01	2116.98	11.3652	0.110516	0.0508
1249	23612	2987.58	2103.58	11.2247	0.126528	0.0508
1250	22557.5	3029.89	1859.02	12.1341	0.134318	0.0517
1251	20971.1	2959.72	2127.66	9.85643	0.141134	0.0507
1252	24202.3	3386.99	2084.76	11.6092	0.139945	0.0509
1253	23159.6	3029.82	2050.56	11.2943	0.130823	0.0502
1254	22486	3122.01	2056.91	10.9319	0.138843	0.0511
1255	24116.2	3117.1	2264.27	10.6508	0.129253	0.0505
1256	23961.4	3190	1996.75	12.0002	0.133131	0.0498
1257	19796.1	2729.68	2048.46	9.66392	0.13789	0.0489
1258	15841.1	2203.18	2195.53	7.21517	0.13908	0.0484
1259	20482.9	2731.63	2457.82	8.33378	0.133361	0.051
1260	22874.9	2905.08	2430.42	9.41192	0.126998	0.0473
1261	24146.4	3087.22	2275.72	10.6105	0.127854	0.0495
1262	26351	3307.41	2246.68	11.7289	0.125513	0.0493
1263	25293.1	3284.75	2177.67	11.6147	0.129867	0.0505
1264	25382.3	3727.62	2276.26	11.1509	0.146859	0.051
1265	25555.7	3724.1	2016.93	12.6706	0.145725	0.051
1266	24532.6	3289.1	2240.48	10.9497	0.134071	0.0504
1267	23559.3	2984.4	2046.59	11.5115	0.126676	0.0511
1268	23189.1	2836.31	1897.42	12.2213	0.122313	0.0504
1269	24363.3	3125.75	1926.23	12.6481	0.128298	0.0496
1270	24566.2	3292.29	1880.28	13.0652	0.134017	0.0505
1271	23491.8	3051.38	2227.93	10.5442	0.129891	0.0511
1272	23757	3519.4	1990.29	11.9365	0.148142	0.0511
1273	23799.2	3393.41	2182.59	10.9041	0.142585	0.0502
1274	23201.3	3187.14	2058.66	11.2701	0.137369	0.05
1275	22415.7	2730.06	1958.16	11.4473	0.121792	0.0483
1276	21247.6	2916.12	1882.76	11.2854	0.137245	0.0492
1277	21576.6	2969.95	1946.86	11.0828	0.137647	0.0506
1278	22441.2	3319.81	1918.68	11.6961	0.147934	0.0501
1279	21340.8	2279.03	1944.62	10.9743	0.106792	0.05
1280	22245.3	2932.89	1890.55	11.7666	0.131843	0.0489
1281	22875.6	2890.08	2058.43	11.1131	0.126339	0.0508
1282	22620.8	3143.44	2076.67	10.8928	0.138963	0.0513
1283	21877.9	2908.63	2157.14	10.1421	0.132948	0.0515
1284	22267.6	3216.91	2208.62	10.0821	0.144465	0.051
1285	21588.8	3334.93	1954.83	11.0439	0.154475	0.0506
1286	22530.1	3230.5	2252.02	10.0044	0.143386	0.049
1287	22955.4	2887.35	2006.87	11.4384	0.125781	0.0518
1288	23130.4	3063.12	1928.22	11.9957	0.132428	0.0508
1289	22180.4	3025.45	1880.46	11.7952	0.136402	0.0499
1290	22248	3048.51	2060.08	10.7996	0.137024	0.0504
1291	22822.3	3446.32	2168.29	10.5255	0.151007	0.0504
1292	23530.6	3380.78	1991.63	11.8148	0.143676	0.0516
1293	23412.7	3206.83	2232.83	10.4856	0.13697	0.0501
1294	25595.5	3289.54	2238.02	11.4367	0.12852	0.0491
1295	24996.6	3365.6	2083.68	11.9964	0.134643	0.0485
1296	21738.2	2798.28	1832.88	11.8601	0.128727	0.0514
1297	15417.8	2083.08	1827.55	8.43633	0.135109	0.0473
1298	17573.3	2558.15	2067.51	8.49974	0.14557	0.0477
1299	23189.6	3058.48	2498.52	9.28135	0.13189	0.05
1300	25579.3	3477.36	2474.48	10.3372	0.135944	0.0484
1301	25064.6	3261.85	2335.94	10.73	0.130137	0.0516
1302	24545.6	3087.69	2166.15	11.3314	0.125794	0.0504
1303	23128.7	3167.45	1966.9	11.759	0.136949	0.0511
1304	25053.9	3486.82	2334.66	10.7313	0.139173	0.0508
1305	25185	3581.35	2288.54	11.0048	0.142202	0.051
1306	25461.9	3270.77	2096.55	12.1447	0.128457	0.0499
1307	23285.7	2997.08	1909.55	12.1944	0.128709	0.0504
1308	23646.8	3377.58	2039.48	11.5945	0.142834	0.0496
1309	23515	3191.45	1995.58	11.7835	0.13572	0.0499
1310	25172.2	3296.3	1949.7	12.9108	0.13095	0.05
1311	24584.5	3744.31	2044.36	12.0255	0.152304	0.051
1312	24233.7	3247.78	2358.42	10.2754	0.134019	0.0498
1313	24021.9	3454.74	2096.53	11.4579	0.143816	0.0513
1314	22541.4	2735.99	1928.88	11.6863	0.121376	0.0498
1315	20778.8	2612.53	1846.22	11.2548	0.12573	0.0506
1316	20294.8	2851.86	2023.84	10.0279	0.140522	0.0491
1317	21446.9	2847.47	1924.98	11.1414	0.132768	0.0495
1318	22327.9	3194.96	2269.5	9.83827	0.143093	0.0499
1319	22848.7	3563.94	2294.5	9.95802	0.15598	0.0509
1320	23006.1	3481.44	2327.57	9.88419	0.151327	0.0507
1321	24319.5	2861.04	2204.72	11.0307	0.117644	0.0511
1322	23167.7	2828.44	2096.63	11.0499	0.122086	0.0482
1323	21473.7	3080.94	2076.69	10.3403	0.143475	0.0505
1324	20988.6	3044.61	1888.84	11.1119	0.14506	0.0505
1325	21599.5	3095.36	2056.18	10.5047	0.143307	0.0506
1326	23358.2	3033.47	1938.15	12.0518	0.129868	0.0514
1327	22487.7	2999.46	2214.77	10.1535	0.133382	0.0509
1328	24110.4	3093.15	1961.09	12.2944	0.128291	0.0503
1329	23108.1	3127.02	1943.63	11.8892	0.135321	0.0505
1330	22716.2	3341.84	1890.83	12.0139	0.147113	0.0511
1331	23704.3	3701.32	2229.56	10.6318	0.156145	0.051
1332	21678.8	3120.55	1985.83	10.9168	0.143945	0.0514
1333	21377.8	2877.3	1970.33	10.8499	0.134593	0.0516
1334	23949.5	3401.41	2203	10.8713	0.142024	0.0508
1335	23951.6	3383.19	2056.44	11.6471	0.141251	0.0502
1336	20059.7	2558.65	2114.32	9.48756	0.127551	0.0511
1337	19012.5	2619.94	1823.39	10.427	0.137801	0.0512
1338	22240	3193.89	2279.8	9.75526	0.14361	0.0503
1339	24131.5	3487.01	1990.81	12.1214	0.144501	0.0503
1340	22757.9	2829.83	2077.09	10.9566	0.124345	0.0496
1341	21144.9	2906.43	1773.1	11.9254	0.137453	0.0502
1342	19919.1	2648.02	1786.86	11.1475	0.132939	0.0509
1343	22340.9	3259.14	1993.93	11.2045	0.145882	0.0511
1344	23431.7	3594.03	2031.67	11.5332	0.153383	0.0493
1345	24967.8	3671.04	2118.92	11.7833	0.147031	0.0506
1346	24263	3092.9	2036.3	11.9152	0.127474	0.0499
1347	23907.7	3160.26	1906.6	12.5394	0.132186	0.0514
1348	23808.3	2434.75	2129.17	11.182	0.102264	0.051
1349	24189.4	3312.88	2108.54	11.4721	0.136956	0.0518
1350	25151.1	3086.86	2060.59	12.2058	0.122732	0.0516
1351	23356.8	3528.8	1946.59	11.9989	0.151082	0.0498
1352	20939.1	2976.37	1839.14	11.3853	0.142144	0.0494
1353	21472.1	3244.84	1645.15	13.0517	0.151119	0.0509
1354	23358.5	2749.32	2070.35	11.2824	0.117701	0.0508
1355	23060.7	2770.05	1853.5	12.4417	0.12012	0.0496
1356	22407.4	2891.41	2022.42	11.0795	0.129038	0.051
1357	22044.9	3095.48	2267.8	9.72082	0.140417	0.0513
1358	23054.1	3504.03	2199.26	10.4827	0.151991	0.0507
1359	21246.9	3269.27	2119.53	10.0244	0.153871	0.0505
1360	22582.4	2870.65	2022.12	11.1676	0.127119	0.0515
1361	22685.2	2693.39	1940.95	11.6877	0.118729	0.0509
1362	23025.7	3281.51	2050.28	11.2305	0.142515	0.0515
1363	23447.3	3125.07	2001.62	11.7142	0.133281	0.05
1364	23273.1	3299.32	2347.85	9.91251	0.141765	0.0511
1365	22020.8	3124.09	2033	10.8317	0.14187	0.0504
1366	23133.1	3254.03	2196.46	10.532	0.140666	0.0523
1367	24256.4	3123.23	2218.5	10.9337	0.128759	0.0511
1368	22198.1	3069.9	1876.25	11.8311	0.138295	0.0504
1369	22373.5	2555.78	1895.13	11.8058	0.114233	0.051
1370	23378.1	3304.46	2159.72	10.8246	0.141349	0.0507
1371	22455.6	3117.38	2072.73	10.8338	0.138825	0.0519
1372	21652.4	3080.86	1861.23	11.6334	0.142287	0.0499
1373	24105.7	3340.85	2020.14	11.9327	0.138592	0.0513
1374	23440.4	3041.27	2106.05	11.13	0.129745	0.0507
1375	24885.4	3255.17	2274.67	10.9402	0.130807	0.0495
1376	21367.7	3093.61	2164.32	9.87271	0.14478	0.0509
1377	19371.8	2479.36	2085.97	9.28675	0.127988	0.0498
1378	22806.1	3048.72	2218.95	10.2778	0.13368	0.0501
1379	21711.3	3131.38	1891.29	11.4797	0.144228	0.0504
1380	19880.5	2581.62	1819.75	10.9248	0.129857	0.049
1381	19635.7	2550.39	1607.02	12.2187	0.129885	0.0512
1382	21625.7	2661.15	1572.13	13.7556	0.123055	0.049
1383	21046.2	3024.66	1997.32	10.5372	0.143715	0.0502
1384	21459.4	2974.86	1956.54	10.9681	0.138627	0.0515
1385	21521.8	2817.89	1660.79	12.9588	0.130932	0.0518
1386	23844.5	3344.87	1982.1	12.0299	0.140279	0.0502
1387	21740.4	2958.49	1683.22	12.9159	0.136083	0.049
1388	22973.7	3035.44	2238.07	10.265	0.132127	0.0511
1389	24117.1	3201.12	2113.75	11.4096	0.132733	0.0494
1390	20682.5	2746.86	1780.83	11.614	0.132811	0.0511
1391	22519.5	3115.66	2024.28	11.1247	0.138354	0.0506
1392	23334.2	3552.71	2061.58	11.3186	0.152254	0.0505
1393	21575.2	2419.63	1913.67	11.2743	0.112149	0.0501
1394	22209.5	2679.17	1895.27	11.7184	0.120632	0.0507
1395	22476.9	2665.99	1752.45	12.8259	0.11861	0.0491
1396	22138.4	3316.2	2125.67	10.4148	0.149794	0.05
1397	23738.7	3620.77	2205.73	10.7623	0.152526	0.0508
1398	21970.2	3224.9	2212.74	9.92896	0.146786	0.0499
1399	22487.6	3298.72	2012.04	11.1765	0.146691	0.0501
1400	22461.7	2888.98	1988.39	11.2964	0.128618	0.0499
1401	24487.7	3026.98	2005.9	12.2078	0.123612	0.0514
1402	23352.4	2966.14	2200.86	10.6106	0.127017	0.0542
1403	22770.4	3298.88	2260.75	10.072	0.144876	0.0512
1404	20855.7	3166.08	2223.85	9.37822	0.151809	0.0498
1405	23102.9	3136.49	2055.8	11.2379	0.135762	0.0502
1406	22640.9	2964.68	2020.04	11.2082	0.130943	0.0515
1407	22663.7	3148.37	1989.9	11.3893	0.138917	0.0506
1408	23861.1	3305.15	1950.39	12.234	0.138517	0.0503
1409	22924.4	3007.32	2066.18	11.0951	0.131184	0.0496
1410	21448.9	3153.27	1669.05	12.851	0.147013	0.0492
1411	22448.4	3244.94	1815.64	12.3638	0.144551	0.0506
1412	22387.7	3096.17	1887.83	11.8589	0.138298	0.0498
1413	23082.1	3487.74	1961.16	11.7696	0.151101	0.0502
1414	23800.4	3518.19	2355.34	10.1049	0.14782	0.0507
1415	22428.8	3533.99	2117.05	10.5944	0.157565	0.0496
1416	22134.9	2508.85	1892.23	11.6978	0.113344	0.0509
1417	16099.2	2417.6	1464.17	10.9954	0.150169	0.0496
1418	19374.1	2755.85	1776.34	10.9068	0.142244	0.0506
1419	19741	2669.64	2005.85	9.84174	0.135233	0.0508
1420	23423.5	3012.03	1888.88	12.4008	0.12859	0.0513
1421	24724.4	3125.78	2105.39	11.7434	0.126425	0.0493
1422	24096.6	3544.3	2324.95	10.3643	0.147087	0.0506
1423	22078.9	2985.53	2175.82	10.1474	0.135221	0.0511
1424	20627.9	2914.16	1904.55	10.8309	0.141273	0.0501
1425	23121.2	3334.89	2052.1	11.2671	0.144235	0.051
1426	24278.5	3149.06	2018.28	12.0293	0.129706	0.0499
1427	20129.2	2754.28	1617.87	12.4418	0.13683	0.0501
1428	19685.6	2773.82	1514.44	12.9986	0.140906	0.0498
1429	23440.6	3017.09	2089.89	11.2162	0.128712	0.0483
1430	23178.9	3044.3	2112.02	10.9748	0.131339	0.0501
1431	23109.2	3368.57	2173.9	10.6303	0.145767	0.0506
1432	23055.3	3190.26	2075.37	11.109	0.138374	0.0498
1433	21715.7	2575.35	1811.15	11.99	0.118594	0.0499
1434	23504.2	3082.51	1977.63	11.885	0.131147	0.0502
1435	23602.1	3016.08	2045.74	11.5372	0.127788	0.0507
1436	22439.8	3337.33	1970.35	11.3888	0.148723	0.0513
1437	20220.9	2739.14	2074.19	9.74881	0.135461	0.0498
1438	21750.9	2815.43	2065.2	10.5321	0.12944	0.0505
1439	22677.9	3120.91	2150.28	10.5465	0.137619	0.0512
1440	24090.8	3213.51	1815.42	13.2701	0.133391	0.0511
1441	21493.7	2744.97	2172.83	9.89201	0.127711	0.0497
1442	22324.5	3257.66	2172.5	10.2759	0.145923	0.0508
1443	21735.2	3409.11	2099.54	10.3523	0.156848	0.0505
1444	24075.8	2861.93	2133.86	11.2827	0.118872	0.0511
1445	23428.9	3379.76	1926.04	12.1643	0.144256	0.0497
1446	21213.7	3274.18	2302.82	9.21207	0.154342	0.0475
1447	23414.1	3299.11	1955.63	11.9726	0.140903	0.0497
1448	22537.6	3273.07	1809.41	12.4558	0.145227	0.0515
1449	23133.3	3326.55	1934.07	11.961	0.143799	0.0508
1450	20181.5	2560.18	1801.31	11.2038	0.126858	0.0505
1451	23114.6	3130.26	1940.94	11.909	0.135423	0.0495
1452	24221.5	3344.48	1952.03	12.4084	0.138079	0.0505
1453	23445.8	3167.72	2009.59	11.6669	0.135108	0.0491
1454	23226.1	3237.39	2152.83	10.7886	0.139386	0.0501
1455	21598	3094.46	1911.13	11.3012	0.143275	0.0503
1456	20457.1	2775.69	1937.6	10.5579	0.135684	0.0513
1457	20312.5	3043.27	1866.99	10.8798	0.149822	0.0503
1458	20988.8	3013.89	2073.49	10.1225	0.143595	0.0504
1459	22317.4	2818.99	1966.25	11.3502	0.126314	0.0511
1460	22098	2915.94	1892.83	11.6746	0.131955	0.05
1461	21914.7	2758.4	1680.96	13.0371	0.12587	0.0492
1462	23469.5	3197.5	2130.83	11.0142	0.136241	0.0498
1463	23354.8	3177.21	1998.39	11.6868	0.136041	0.0508
1464	22423.5	3316.45	2112.2	10.6161	0.147901	0.0483
1465	24121.9	2939.19	1895.5	12.7259	0.121847	0.0503
1466	22336.9	2786.35	1988.14	11.2351	0.124742	0.05
1467	23635.2	3373.85	2099.23	11.259	0.142747	0.0516
1468	22550.1	2995.15	2027.24	11.1235	0.132822	0.0502
1469	22482.9	2617.58	2070.41	10.8592	0.116426	0.0497
1470	23294.5	3101.83	1961.38	11.8766	0.133157	0.0509
1471	23173.5	3172.17	1966.46	11.7844	0.136888	0.0506
1472	21673.2	2653.41	2086.22	10.3887	0.122429	0.0508
1473	22847.1	2826.66	1973.41	11.5775	0.123721	0.0504
1474	23291.2	3029.71	1962.93	11.8655	0.13008	0.0492
1475	23871.3	2990.17	2063.01	11.5711	0.125262	0.0509
1476	22870.8	3226.28	2034.5	11.2415	0.141065	0.0508
1477	22766.1	3277.29	2132.17	10.6774	0.143955	0.0507
1478	22002.7	3128.29	2133.68	10.3121	0.142178	0.0526
1479	22538	2918.42	2053.58	10.975	0.129489	0.0492
1480	23685.2	3021.53	2122.24	11.1605	0.12757	0.051
1481	22298.2	2665.53	2070.67	10.7686	0.11954	0.0509
1482	21679.8	3211.03	2060.88	10.5197	0.148112	0.0506
1483	22586	2859.74	1817.45	12.4273	0.126616	0.0511
1484	24055.6	3058.23	1969.52	12.2139	0.127132	0.0496
1485	22645.7	2824.79	2337.68	9.68724	0.124738	0.05
1486	22265.9	3371.07	2022.05	11.0115	0.1514	0.051
1487	24314.3	3238.52	2179.57	11.1555	0.133194	0.0509
1488	22890.1	3216.32	2140.26	10.695	0.140511	0.0522
1489	21399.4	3190.54	1803.5	11.8655	0.149095	0.051
1490	23211.4	3288	2044.91	11.3508	0.141654	0.0512
1491	23538.7	3214.98	1948.69	12.0792	0.136582	0.051
1492	22618.1	3168.36	2080.34	10.8723	0.14008	0.0497
1493	21705.3	3064.91	1842.52	11.7803	0.141205	0.0503
1494	23309.6	3409.19	2266.88	10.2827	0.146257	0.0501
1495	21201.1	3429.58	1961.88	10.8065	0.161764	0.0509
1496	23247.4	3386.06	2098.89	11.076	0.145653	0.0498
1497	23240.3	3529.72	2029.78	11.4496	0.151879	0.0498
1498	22047.3	3375.54	2223.64	9.91497	0.153105	0.0504
1499	21486.3	2851.24	1976.73	10.8696	0.132701	0.0497
1500	23751.6	3023.18	1982.54	11.9804	0.127283	0.049
1501	24590.7	3245.31	2147.03	11.4533	0.131973	0.0505
1502	23814.5	3573.95	2188.74	10.8805	0.150074	0.0508
1503	23036.6	3535.54	2164.44	10.6432	0.153475	0.0495
1504	24609.7	3457.79	2058	11.9581	0.140505	0.0507
1505	25182.2	3077.75	1956.22	12.8729	0.12222	0.0486
1506	24415.7	3328.83	2083.38	11.7193	0.13634	0.0507
1507	22662.8	3028.95	2020.3	11.2175	0.133653	0.0509
1508	23978.1	2969.97	1929.32	12.4283	0.123862	0.0498
1509	23588.8	2729.36	2042.9	11.5467	0.115706	0.051
1510	23337.3	2919.69	1970.98	11.8405	0.125108	0.0484
1511	23281.8	3098.5	2190.64	10.6279	0.133087	0.0518
1512	22770.2	3156.01	2144.79	10.6165	0.138603	0.0506
1513	23382.7	3232.71	2113.36	11.0643	0.138252	0.0515
1514	22129.1	2726.81	1992.76	11.1047	0.123223	0.0512
1515	23719.2	3244.79	2129.84	11.1366	0.1368	0.0501
1516	22373.8	3303.24	1923.8	11.63	0.147639	0.0501
1517	21178	3335.21	2345.8	9.02806	0.157485	0.0499
1518	22149.3	3314.57	2191.62	10.1063	0.149647	0.051
1519	23549	3061.51	1944.31	12.1118	0.130006	0.0508
1520	22603.4	2823.42	1975.77	11.4403	0.124911	0.0485
1521	23508.3	3003.08	1942.65	12.1012	0.127745	0.0503
1522	22789.5	2855.28	2098.49	10.86	0.125289	0.0503
1523	24100.1	3028.88	2066.61	11.6617	0.125679	0.0512
1524	23071.8	3065.77	1969.27	11.7159	0.13288	0.0496
1525	22787.1	3356.22	1987.75	11.4638	0.147286	0.0508
1526	23180	3369.6	2212.98	10.4746	0.145367	0.0506
1527	23734.3	3140.83	2309.97	10.2748	0.132333	0.0511
1528	22970.6	3354.53	2149.89	10.6845	0.146036	0.0518
1529	22501.8	3209.66	2201.56	10.2209	0.14264	0.0512
1530	22737.4	3382.29	2041.18	11.1393	0.148755	0.0504
1531	21854.2	3433.97	2137.38	10.2247	0.157131	0.0503
1532	23410.6	3618.98	2006.74	11.666	0.154587	0.0513
1533	23617.5	3270.49	2254.87	10.474	0.138478	0.0506
1534	19810.3	2680.88	1862.96	10.6338	0.135328	0.0499
1535	22859.9	3186.17	2102.83	10.871	0.139378	0.0509
1536	22871.1	3207.23	2184.17	10.4713	0.140231	0.0498
1537	24278.8	3677.99	2198.98	11.0409	0.15149	0.0501
1538	22969.7	3432.38	2225.88	10.3194	0.149431	0.0513
1539	23846.9	3007.23	2048.67	11.6402	0.126106	0.0497
1540	23334.5	2898.55	2060.34	11.3256	0.124217	0.0505
1541	23680.3	3274.16	2070.79	11.4354	0.138265	0.0503
1542	23571.6	3317.36	2140.13	11.0141	0.140736	0.0497
1543	23224.4	3481.91	2427.14	9.56862	0.149925	0.0496
1544	24691.5	3090.63	2194.14	11.2534	0.12517	0.0508
1545	24820.9	3030.63	2150.04	11.5444	0.1221	0.0497
1546	22460.6	2618.53	1671.87	13.4344	0.116583	0.0496
1547	22764.4	3036.46	1895.56	12.0093	0.133387	0.0482
1548	23758.4	3011.19	1932.05	12.297	0.126742	0.0504
1549	24047.3	3297.75	2146.91	11.2009	0.137136	0.0505
1550	23391.4	3235.42	2027.91	11.5347	0.138316	0.0505
1551	21825.3	3182.78	2203.61	9.90432	0.14583	0.0514
1552	23032.2	3357.09	2014.82	11.4314	0.145756	0.0498
1553	23435.3	3044.74	2149.54	10.9025	0.129921	0.0502
1554	24225.2	3062.58	2179.54	11.1148	0.126422	0.0509
1555	22764.3	3518.27	1968.1	11.5667	0.154552	0.0505
1556	22490.8	3184.61	2271.79	9.90003	0.141596	0.0509
1557	23067.6	3312.11	2284.32	10.0982	0.143583	0.0518
1558	22449.8	3099.84	1897.18	11.8332	0.138079	0.051
1559	23423.9	3099.18	1912.33	12.2489	0.132308	0.0512
1560	23945.2	2736.87	2249.78	10.6433	0.114297	0.0513
1561	21717	3271.19	2069.08	10.496	0.150628	0.0515
1562	23537.2	2887.52	2127.8	11.0618	0.122679	0.0514
1563	23519	3015.16	1949.75	12.0626	0.128201	0.0517
1564	22396.2	3024.83	1988.09	11.2652	0.13506	0.051
1565	23190.9	3310.28	2342.05	9.90196	0.142741	0.0516
1566	23349.5	3449.76	2485.98	9.39244	0.147745	0.0505
1567	23393.4	3131.08	2016.29	11.6022	0.133845	0.0512
1568	22583.6	3245.99	1947.5	11.5962	0.143732	0.0514
1569	22259.1	2872.99	1831.84	12.1512	0.12907	0.0503
1570	22922.7	3431.22	2307.36	9.93459	0.149686	0.0509
1571	23230.7	3531.77	2271.1	10.2288	0.15203	0.0496
1572	22932	3250.53	1899.45	12.073	0.141746	0.0499
1573	22961.1	3248.7	2036.8	11.2731	0.141487	0.0509
1574	21812	2819.56	1927.04	11.3189	0.129266	0.05
1575	23476.3	3076.27	2007.88	11.6921	0.131037	0.0512
1576	24086.5	3565.65	2140.08	11.2549	0.148035	0.0506
1577	24371	3488.06	2313.92	10.5324	0.143123	0.0507
1578	23408.5	2821.53	2091.74	11.1909	0.120534	0.0496
1579	23372.9	2587.54	1969.34	11.8684	0.110707	0.049
1580	22896.1	2875.22	2107.3	10.8651	0.125577	0.0497
1581	22613.7	3214.28	2092.57	10.8067	0.142139	0.0502
1582	21865.8	3100.42	2340.4	9.34276	0.141793	0.0501
1583	23462.4	3180.02	1915.25	12.2503	0.135537	0.0512
1584	23622.4	2867.33	2098.69	11.2558	0.121382	0.051
1585	23657.6	2802.01	2080.89	11.369	0.11844	0.0507
1586	22155.6	2819.8	1992.71	11.1183	0.127272	0.0499
1587	24017.1	3117.3	1959.78	12.255	0.129795	0.0505
1588	24546.4	2973.41	2003.27	12.2532	0.121134	0.0504
1589	23019.8	2934.68	2023.42	11.3767	0.127485	0.0513
1590	21668.7	2909.82	2003.27	10.8167	0.134287	0.0514
1591	21698.3	3248.47	1901.35	11.4121	0.14971	0.0498
1592	24158.5	3184.66	2086.31	11.5796	0.131823	0.0498
1593	23727.5	2875.14	2011.43	11.7963	0.121173	0.0522
1594	22517.1	2907.78	1858.22	12.1176	0.129137	0.0499
1595	22935.6	3357.11	2375.81	9.65379	0.146371	0.0511
1596	23622.7	3705.27	2416.85	9.77419	0.156852	0.051
1597	22255.4	3048.22	2189.31	10.1655	0.136966	0.0515
1598	23168.8	2816.18	1809.45	12.8043	0.12155	0.0507
1599	22875.2	2957.29	2017.16	11.3403	0.129279	0.0502
1600	21462	2304.63	2117.86	10.1338	0.107382	0.0518
1601	23272.8	3183.98	2022.39	11.5076	0.136812	0.0508
1602	22337.3	2845.95	2123.43	10.5195	0.127408	0.0506
1603	22334.9	2765.79	2230.55	10.0132	0.123832	0.0497
1604	22759.1	3451.71	2122.22	10.7242	0.151663	0.0511
1605	23948.1	3242.81	2535.43	9.44538	0.13541	0.0515
1606	23397.3	3557.01	2305.09	10.1503	0.152027	0.0508
1607	23958.9	2882.89	2358.13	10.1601	0.120327	0.0505
1608	23401.2	3350.89	2050.91	11.4101	0.143194	0.0508
1609	23419	3480.98	2236.79	10.4699	0.148639	0.0518
1610	22877	3456.32	2207.58	10.3629	0.151083	0.0509
1611	22788.7	3745.29	2181.58	10.446	0.164349	0.0502
1612	23895.5	3191.57	2169.77	11.0129	0.133564	0.0522
1613	20798.2	2811.05	2018.24	10.3051	0.135158	0.0497
1614	22033.6	2980.51	1905.58	11.5626	0.135271	0.0511
1615	24265.3	3223.12	2308.56	10.511	0.132829	0.0507
1616	23995.8	3438.46	2018.06	11.8905	0.143294	0.0503
1617	24126.1	3240.45	2219.61	10.8695	0.134313	0.0513
1618	23163.4	3103.43	2011.94	11.513	0.13398	0.0519
1619	23019.7	2943.84	1935.8	11.8916	0.127884	0.0495
1620	22428	3058.12	2234.53	10.037	0.136353	0.0491
1621	22298.1	3177.58	2308.13	9.6607	0.142504	0.0507
1622	23280	3508.88	2151.64	10.8197	0.150725	0.0502
1623	23047.9	3196.86	2106.76	10.94	0.138705	0.0511
1624	23693.4	2908.26	2164.93	10.9442	0.122746	0.0511
1625	23679.5	3038.72	1978.31	11.9696	0.128327	0.0513
1626	22725.9	2889.86	1845.41	12.3148	0.127162	0.0502
1627	24100.6	3017.68	1892	12.7381	0.125212	0.051
1628	22825.7	3196.8	2105.99	10.8385	0.140053	0.0516
1629	22706.5	3573.27	2051.36	11.069	0.157368	0.0502
1630	22731.7	3116.92	2152.09	10.5626	0.137118	0.0503
1631	23016.5	3083.68	2058.67	11.1803	0.133977	0.0491
1632	23870	3059.94	1980.5	12.0525	0.128192	0.0499
1633	22577.4	2728.82	1679.78	13.4407	0.120865	0.0516
1634	21775	3284	2165.84	10.0538	0.150815	0.0503
1635	22885.2	3382.16	2199.9	10.4028	0.147788	0.0508
1636	21704.6	2927.86	2273.11	9.5484	0.134896	0.0499
1637	23244.2	3407.33	2242.84	10.3637	0.146588	0.0495
1638	24496.5	2989.13	2311.66	10.5969	0.122023	0.0498
1639	21202.6	3354.27	2165.41	9.79151	0.1582	0.0526
1640	23565.2	3433.27	2179.44	10.8125	0.145693	0.0531
1641	22188.9	3018.86	1901.59	11.6686	0.136053	0.0508
1642	21897.1	2792.34	1817.12	12.0504	0.127521	0.0506
1643	23431.4	3295.1	2141.22	10.943	0.140627	0.05
1644	23332.9	3471.2	2296.18	10.1616	0.148768	0.051
1645	23724.5	3757.33	2090.38	11.3494	0.158373	0.0495
1646	23923.6	3430.3	2151.7	11.1185	0.143386	0.0496
1647	21474.5	2977.2	1984	10.8239	0.138638	0.0502
1648	22600.4	2959.91	2105.96	10.7317	0.130967	0.0507
1649	21332.6	3092.92	1975.6	10.798	0.144986	0.0513
1650	22848.1	3214.6	2233.67	10.229	0.140694	0.05
1651	23363	3266.27	2179.79	10.718	0.139805	0.0495
1652	22739.9	3284.88	1983.29	11.4657	0.144454	0.0505
1653	22101.6	2961	1896.74	11.6524	0.133972	0.0504
1654	22529	3256.82	2295.76	9.81329	0.144561	0.05
1655	22544.1	3243.9	2135.01	10.5593	0.143892	0.0494
1656	23630.9	3274.39	2151.04	10.9858	0.138564	0.0516
1657	24113.9	3277.31	2029.15	11.8838	0.135909	0.0508
1658	24012.6	2853.01	1857.17	12.9297	0.118813	0.0513
1659	22705.9	3065.84	1990.95	11.4046	0.135024	0.0512
1660	22915.6	3314.07	2104.86	10.887	0.144621	0.0511
1661	22981.4	3319.44	2209.22	10.4025	0.14444	0.0512
1662	22990.1	3203.8	2033.57	11.3053	0.139355	0.0493
1663	25233.2	2859.75	1986.22	12.7042	0.113333	0.0495
1664	24456.2	3174.55	2204.91	11.0917	0.129805	0.0489
1665	22496.1	2225.59	1978.73	11.3689	0.0989323	0.0508
1666	22259.1	2746.89	1820.29	12.2284	0.123405	0.0499
1667	24473.4	3096.76	2092.04	11.6983	0.126535	0.0508
1668	23932.6	3018.42	2171.49	11.0213	0.126121	0.0507
1669	23103.9	3604.66	2327.03	9.9285	0.156019	0.0498
1670	21862.5	3116.95	2053.92	10.6443	0.142571	0.0511
1671	21874.8	3180.48	2014.98	10.8561	0.145395	0.0505
1672	21068.1	2628.5	1673.86	12.5865	0.124762	0.0513
1673	20122.6	2502.24	1684.43	11.9462	0.12435	0.0511
1674	21623.1	2942.16	1989.3	10.8697	0.136065	0.0513
1675	22356.4	2929.14	1929.33	11.5876	0.13102	0.0504
1676	22525.6	3016.92	2049.28	10.9919	0.133933	0.0504
1677	23764.4	3155.49	2058.27	11.5458	0.132782	0.0489
1678	22753.1	3161.04	2053.77	11.0787	0.138927	0.0507
1679	22911.9	3301.42	2172.3	10.5473	0.144092	0.0507
1680	22494.2	3057.09	1878.76	11.9729	0.135906	0.0503
1681	22664.9	3054.1	1937.69	11.6969	0.13475	0.0508
1682	23129	3048.68	2252.48	10.2682	0.131812	0.0513
1683	23444.4	3265.93	2076.18	11.2921	0.139306	0.0506
1684	23805.4	3507.54	2035.05	11.6977	0.147342	0.0508
1685	23852.7	3333.44	2326.08	10.2545	0.139751	0.0506
1686	21276.2	2974.77	1908.73	11.1468	0.139817	0.0514
1687	22033.2	3139.44	1952.84	11.2826	0.142487	0.052
1688	22249.6	3318.56	2098.2	10.6041	0.149152	0.0508
1689	22367.4	3254.61	2261.29	9.89141	0.145507	0.0493
1690	22318.4	3300.33	2220.71	10.0501	0.147875	0.0512
1691	22882.5	3156.42	1937.89	11.808	0.13794	0.0513
1692	22501.7	3179.05	2128.18	10.5732	0.141281	0.0499
1693	21890.4	3142.69	2008.84	10.897	0.143565	0.0503
1694	22277.3	3052.95	2091.79	10.6499	0.137043	0.0503
1695	23873.3	3198.53	2163.88	11.0326	0.133979	0.0501
1696	24228.2	3430.95	2049.89	11.8193	0.14161	0.0505
1697	23248.5	2822.89	2050.05	11.3405	0.121423	0.0504
1698	22834.2	2832.14	1964.65	11.6225	0.12403	0.0502
1699	22752.5	3362.37	2182.57	10.4246	0.147781	0.0516
1700	23144.9	3129.82	2265.65	10.2156	0.135227	0.0517
1701	23844.8	3536.51	2277.86	10.4681	0.148313	0.0508
1702	24566.2	3093.02	2117.03	11.6041	0.125905	0.0505
1703	25543.1	2930.88	1878.92	13.5945	0.114742	0.0499
1704	24222.7	3291.56	2015.53	12.018	0.135887	0.0503
1705	22550.9	2991.28	1995.3	11.302	0.132646	0.0497
1706	22047.1	3070.72	2112.38	10.4371	0.13928	0.0509
1707	23484.7	2910.75	2117.24	11.0921	0.123943	0.05
1708	23444.8	2923.09	1973.88	11.8775	0.124679	0.0497
1709	24094.4	3480.23	2138.71	11.2658	0.144442	0.0505
1710	22533.3	3165.7	2262.62	9.95894	0.14049	0.0507
1711	20471.3	2502.6	1853.4	11.0453	0.122249	0.05
1712	20661.8	2501.08	1943.06	10.6336	0.121049	0.0514
1713	21640.2	2657.03	2042.86	10.5931	0.122782	0.0512
1714	21283.7	3027.28	2033.89	10.4645	0.142235	0.0504
1715	22420.5	3093.69	2083.74	10.7597	0.137985	0.0505
1716	22531.3	3028.24	2033.01	11.0827	0.134402	0.0498
1717	23372.6	3434.25	1957.76	11.9384	0.146935	0.0518
1718	24229.8	3389.88	2313.52	10.4731	0.139906	0.0503
1719	22815.5	3283.13	1898.69	12.0164	0.143899	0.0517
1720	21336	3344.42	2051.2	10.4017	0.15675	0.05
1721	21316.4	2918.44	1885.89	11.3031	0.136911	0.0515
1722	23068.5	3076.86	2224.02	10.3724	0.133379	0.0511
1723	23985	3524	2060.45	11.6407	0.146926	0.0515
1724	24184.4	3482.45	2030.31	11.9117	0.143996	0.0509
1725	23408.5	3044.04	2067.66	11.3212	0.13004	0.0517
1726	22553.3	2909.69	2169.16	10.3972	0.129014	0.0528
1727	22355.4	3089.18	2106.2	10.6141	0.138185	0.0502
1728	20621.8	2601.49	1846.85	11.1659	0.126153	0.0509
1729	22385	3190.13	1997.09	11.2088	0.142512	0.0499
1730	22631.2	3134.1	2177.98	10.3909	0.138485	0.0511
1731	21524.5	2832.12	2005.25	10.7341	0.131576	0.0513
1732	21079.1	2784.34	2224.7	9.47503	0.13209	0.0498
1733	22576.9	3402.17	2043.36	11.0489	0.150692	0.0499
1734	23358	2393.98	2079.25	11.2338	0.102491	0.0497
1735	23206.6	2937.85	1945.77	11.9267	0.126595	0.0519
1736	22045.2	2618.59	1922.83	11.465	0.118783	0.049
1737	20791	2615.59	1954.47	10.6377	0.125804	0.0497
1738	23329.8	2847.6	2182.42	10.6899	0.122058	0.0512
1739	21754.8	3179.68	2238.55	9.71823	0.14616	0.0511
1740	22044.6	3371.14	2379.05	9.26614	0.152924	0.0516
1741	23302	3151.05	2036.18	11.4439	0.135227	0.0507
1742	25051.6	2961.41	1997.79	12.5396	0.118213	0.0494
1743	24603	2995.54	1904.34	12.9195	0.121755	0.049
1744	23208.6	2748.5	1941.16	11.9561	0.118426	0.05
1745	22337.9	2817.06	2062.27	10.8317	0.126111	0.0506
1746	21447.1	2751.36	1885.54	11.3745	0.128286	0.0495
1747	23859.7	2817.44	1983.94	12.0264	0.118084	0.0512
1748	22957.5	3342.29	2084.49	11.0135	0.145586	0.0501
1749	23285.1	2885.91	2198.85	10.5897	0.123938	0.0504
1750	20900.3	2608.96	1968.87	10.6154	0.124829	0.0487
1751	22197.5	2878.45	2079.23	10.6758	0.129675	0.0492
1752	23544.1	3008.31	2112.49	11.1451	0.127773	0.0502
1753	20707.6	3175.12	1820.15	11.3769	0.153331	0.0507
1754	22000.3	3299.24	2026.48	10.8564	0.149963	0.0508
1755	22253.7	3083.07	2078.32	10.7075	0.138542	0.0505
1756	23437	3088.49	2254.02	10.3979	0.131778	0.0505
1757	24225.9	2555.55	2273.04	10.6579	0.105488	0.051
1758	21466	3067.95	2432.57	8.82442	0.142921	0.0508
1759	21988.8	2897.15	2162.55	10.168	0.131756	0.0508
1760	21425.6	2848.11	1776.3	12.062	0.13293	0.0501
1761	22091.5	2829.13	1782.87	12.3909	0.128064	0.05
1762	23421.6	3393.34	2297.91	10.1926	0.144881	0.0513
1763	24721.8	3006.17	2125.24	11.6325	0.1216	0.0505
1764	23561.5	3307.24	2125.13	11.0871	0.140367	0.0513
1765	22367.5	3050.68	2049.51	10.9136	0.136389	0.0514
1766	21990.7	3066.6	2176.66	10.103	0.13945	0.0509
1767	21193.5	3094.1	2207.67	9.59993	0.145993	0.0504
1768	23020	3275.06	2374.6	9.69425	0.142271	0.051
1769	23264.1	3058.4	2357.59	9.86771	0.131465	0.051
1770	21066.5	2524.34	2044.18	10.3056	0.119827	0.0507
1771	21854.1	2842.83	2085.7	10.4781	0.130082	0.051
1772	22462.3	3324.65	2184.56	10.2823	0.14801	0.0512
1773	22030.2	2867.41	1807.21	12.1901	0.130158	0.0517
1774	24102.7	3133.04	2115.71	11.3923	0.129987	0.05
1775	23080.5	2664.96	2084.5	11.0725	0.115464	0.0504
1776	23543.7	2891.63	2011.61	11.7039	0.122819	0.0496
1777	22626.2	2964.18	1987.67	11.3833	0.131006	0.0502
1778	21855.8	2852.27	2022.27	10.8075	0.130504	0.0508
1779	21724.6	3286.41	2556.82	8.49669	0.151276	0.0502
1780	22662.2	3127.73	2306.94	9.82351	0.138015	0.051
1781	24536.6	3133.85	2064.93	11.8826	0.127721	0.0498
1782	24145.4	2957.21	2085.85	11.5758	0.122475	0.0501
1783	22947	2685.79	1698.97	13.5064	0.117043	0.0501
1784	22648.8	2933.3	2046.5	11.0671	0.129512	0.0508
1785	20943.7	3140.17	1856.78	11.2796	0.149934	0.0517
1786	22519.1	3098.11	2065.31	10.9035	0.137577	0.0491
1787	22409.3	2777.25	1939.16	11.5562	0.123933	0.051
1788	23017.7	3284.11	2140.61	10.7529	0.142677	0.0504
1789	21639.6	2761.35	1803.84	11.9965	0.127606	0.0502
1790	21587.4	2590.47	1810.27	11.9249	0.119999	0.0513
1791	22984.7	2714.79	2106.84	10.9096	0.118113	0.0507
1792	22096.9	2865.02	2030.25	10.8838	0.129657	0.0502
1793	22576.5	3162.51	2072.34	10.8942	0.14008	0.0501
1794	23075.4	3648.67	2104.44	10.9651	0.158119	0.0505

## Sheet: Fig3 IntMax_Poly_Bright
Angle	1046_960	1669_1244	1270_1244	960_1669
-90	0.483432	0.627049	0.762184	19.3491
-80	0.479382	0.756399	0.808729	18.202
-70	0.464676	0.743067	0.804552	17.6971
-60	0.447975	0.760594	0.834004	18.3403
-50	0.424196	0.71453	0.766667	17.7678
-40	0.414863	0.782109	0.83526	16.8921
-30	0.440728	0.842621	0.817846	14.7101
-20	0.433767	0.807859	0.804737	15.0974
-10	0.434888	0.869203	0.908	15.0895
0	0.406173	0.866871	0.872617	15.7606
10	0.445459	0.796911	0.81517	15.3169
20	0.424575	0.83059	0.841385	15.8687
30	0.429984	0.81038	0.779979	15.8652
40	0.443492	0.823855	0.834622	15.9062
50	0.421335	0.771738	0.797313	17.7603
60	0.459405	0.780907	0.786683	17.6425
70	0.457105	0.739959	0.842077	19.4294
80	0.441009	0.700103	0.76427	18.5638
90	0.469343	0.812549	0.846028	17.5676

## Sheet: Fig3 Int integration_Bright
Angle	1046_960	1669_1244	1270_1244	960_1669
-90	0.0186337	1.3071	0.7148	7.94013
-80	0.0157539	1.63505	0.961598	7.75527
-70	0.0177514	1.40976	0.608161	7.69694
-60	0.0248618	1.6852	0.874149	8.02984
-50	0.015018	1.58036	0.725279	7.298
-40	0.0101418	1.95518	1.08046	7.16971
-30	0.0119957	2.00286	1.14568	6.23196
-20	0.0117336	1.6263	0.803321	6.73974
-10	0.0137227	2.05352	0.923273	6.19593
0	0.0133355	2.01419	0.92451	6.66354
10	0.0203859	1.98607	0.844327	6.30046
20	0.00949702	2.22621	1.05681	6.26263
30	0.011964	1.60115	0.62077	6.84185
40	0.0139105	1.84418	0.936925	6.68044
50	0.0184508	1.74317	0.736433	7.50323
60	0.0187165	1.72048	0.786449	7.40271
70	0.0170939	1.66326	0.642868	7.67115
80	0.0104886	1.71275	0.887298	7.85952
90	0.0182759	1.59385	0.707125	7.41513

## Sheet: Fig3 IntMax_straightBSL_Bright
Angle	1046_960	1669_1244	1270_1244	960_1669
-90	0.0553006	1.05342	0.645603	14.9093
-80	0.0426703	1.17402	0.741307	14.5534
-70	0.0424889	1.09416	0.70729	14.5335
-60	0.0408201	1.19116	0.735126	14.3358
-50	0.0163987	1.15569	0.675892	13.7919
-40	0.0187234	1.24294	0.704955	13.4803
-30	0.0335225	1.23692	0.723198	13.2005
-20	0.0299476	1.30795	0.750356	12.9457
-10	0.0179101	1.34736	0.759896	12.7271
0	0.0206495	1.40176	0.726533	12.7566
10	0.0281736	1.33852	0.724296	12.9948
20	0.0161553	1.35749	0.772052	13.1675
30	0.0235815	1.21421	0.714729	12.7698
40	0.0350722	1.34005	0.760197	13.0623
50	0.0356611	1.28683	0.704903	13.6036
60	0.0379618	1.25665	0.726497	14.2905
70	0.0347307	1.21823	0.68949	14.7263
80	0.0320743	1.09991	0.664534	14.8424
90	0.0350635	1.2058	0.71998	14.6482

## Sheet: S1 Fig IntMax_Poly_Dark
Angle	1046_960	1669_1244	1270_1244	960_1669
-90	0.476458	0.703779	0.763174	16.6072
-80	0.4635	0.69036	0.767295	16.5536
-70	0.486918	0.683204	0.761308	16.7051
-60	0.43194	0.747328	0.754294	16.8783
-50	0.44099	0.715969	0.803693	17.6374
-40	0.449884	0.77653	0.827619	16.812
-30	0.389969	0.86845	0.786416	17.1922
-20	0.399635	0.844315	0.838123	15.2153
-10	0.376108	0.865205	0.793868	15.9782
0	0.369387	0.874675	0.832948	15.2065
10	0.409237	0.794152	0.813493	15.1797
20	0.436806	0.75499	0.792379	15.8339
30	0.435347	0.732584	0.814427	15.9138
40	0.42414	0.847034	0.804337	16.1482
50	0.417152	0.809425	0.79856	16.9096
60	0.459127	0.703967	0.807503	17.8125
70	0.486443	0.739467	0.76511	18.0121
80	0.451091	0.740684	0.77162	17.9368
90	0.440633	0.761696	0.743728	18.5335

## Sheet: S1 Fig Int_Integration_Dark
Angle	1046_960	1669_1244	1270_1244	960_1669
-90	0.0190664	0.611039	0.274851	7.15067
-80	0.00600388	0.664009	0.257534	7.33216
-70	0.0108276	0.686542	0.405436	7.64289
-60	0.0118692	0.751788	0.256932	7.3221
-50	0.016126	0.892014	0.357722	7.21077
-40	0.0106557	0.772842	0.207233	6.72011
-30	0.00406982	1.08101	0.288528	6.73462
-20	0.00458684	1.06451	0.353636	6.16186
-10	0.00758808	1.31169	0.472382	6.31581
0	0.00890739	1.29713	0.464034	6.40077
10	0.0144972	1.29988	0.40051	6.40059
20	0.0146897	1.1933	0.496714	6.24297
30	0.0175389	1.30695	0.608483	6.42825
40	0.00926453	1.34261	0.713383	6.7538
50	0.00956755	1.26446	0.54888	6.95541
60	0.0223658	1.21613	0.5017	7.36675
70	0.0183465	1.49084	0.560986	7.35585
80	0.0165643	1.26199	0.494467	7.37555
90	0.011198	1.73016	0.87449	7.52208

## Sheet: S1 Fig IntMax_straightBSL_Dark
Angle	1046_960	1669_1244	1270_1244	960_1669
-90	0.0374388	0.739222	0.649734	17.8124
-80	0.0295991	0.776616	0.66397	17.7064
-70	0.0412231	0.794373	0.596396	19.3542
-60	0.0401328	0.894943	0.690273	18.3819
-50	0.0500377	0.874011	0.683535	17.7498
-40	0.0381899	1.03499	0.647991	17.4716
-30	0.0126451	1.09987	0.680726	16.8228
-20	0.0179748	1.14757	0.708225	16.7122
-10	0.0107762	1.0637	0.666176	16.5781
0	0.0176194	1.13016	0.734082	16.1204
10	0.0237155	1.09859	0.731491	15.4056
20	0.0236672	1.03802	0.73591	16.4118
30	0.0305956	0.927804	0.725572	16.2367
40	0.0353912	0.988848	0.678888	16.9769
50	0.0488921	1.00524	0.684907	17.9157
60	0.0517189	0.943255	0.65438	18.4249
70	0.0487607	1.00607	0.648968	18.5314
80	0.052576	1.0571	0.679172	19.6491
90	0.0468331	1.14084	0.699897	19.2003

## Sheet: Fig4 Position1_Bright
Angle	1046_960	1669_1244	1270_1244	960_1669
-90	0.0331421	0.640834	0.472296	20.265
-80	0.0466079	0.791609	0.535827	20.2293
-70	0.0473828	0.84368	0.582902	20.4217
-60	0.0299959	0.949866	0.571292	19.6904
-50	0.0344206	1.0432	0.618991	17.9323
-40	0.0443461	0.977499	0.629793	18.4358
-30	0.0317281	1.0688	0.64115	16.9394
-20	0.0252223	1.16524	0.68197	15.9023
-10	0.01518	1.19129	0.732205	15.5171
0	0.00747158	1.25387	0.748325	14.1907
10	0.0111833	1.2245	0.751802	14.5682
20	0.0133858	1.26504	0.736941	14.1726
30	0.0102542	1.30681	0.735734	14.0563
40	0.0191023	1.21541	0.685385	15.1334
50	0.0200992	1.16216	0.644559	15.6402
60	0.030002	1.20428	0.729034	16.7583
70	0.039149	1.07801	0.71858	18.5509
80	0.0424259	1.06824	0.649632	17.8888
90	0.0384848	0.938332	0.620017	20.8488

## Sheet: Fig4 Position2_Bright
Angle	1046_960	1669_1244	1270_1244	960_1669
-90	0.0450198	0.929406	0.624872	19.9218
-80	0.055193	0.951404	0.620452	21.2052
-70	0.054779	0.791281	0.622668	21.0657
-60	0.0510146	0.926777	0.684692	20.6589
-50	0.0344794	1.04185	0.673851	20.4892
-40	0.0363142	1.12607	0.699634	19.5068
-30	0.0253476	1.07005	0.662765	18.552
-20	0.0343068	1.04716	0.674787	18.7075
-10	0.0381707	1.06073	0.728521	18.2233
0	0.0276053	1.20615	0.689537	17.5742
10	0.0244121	1.24612	0.745795	17.2156
20	0.0315184	0.90208	0.676227	16.9517
30	0.0296944	1.09261	0.716261	17.0621
40	0.0270553	1.0486	0.686728	18.4137
50	0.0282017	1.10341	0.686844	17.9311
60	0.0347189	1.03288	0.677846	19.1027
70	0.0438949	1.01764	0.668665	19.1426
80	0.0460176	1.04149	0.661968	20.3847
90	0.0498802	0.979562	0.664659	21.3004

[truncated: 12 more sheets: Fig4 Position3_Bright, S2 Fig Position1_Dark, S2 Fig Position2_Dark, S2 Fig Position3_Dark, Fig5 Long_Bright, Fig5 Long_Dark, S3 Fig Cross_Bright, S3 Fig Cross_Dark, Fig6 Long_Bright, Fig6 Long_Dark, S4 Fig Cross_Bright, S4 Fig Cross_Dark]
